# Supplementary material for: Degeneration of penicillin production in ethanol-limited chemostat cultivations of Penicillium chrysogenum: A systems biology approach
Source: BMC Syst Biol. 2011 Aug 19;5:132. doi: 10.1186/1752-0509-5-132 (PMC3224390; doi:10.1186/1752-0509-5-132)
Supplement: Additional file 2 — Supplementary material II.xls. Transcript data of chemostat cultivations 1 and 2. [file 1752-0509-5-132-S2.XLS]

## Sheet: Matrix Template
Hybridization intensity scaled to 100 with GCOS 1.2
Sample name	title
Pc degeneration T1-1	ethanol-limited chemostat time 75h-1
Pc degeneration T1-2	ethanol-limited chemostat time 75h-2
Pc degeneration T2-1	ethanol-limited chemostat time 200h-1
Pc degeneration T2-2	ethanol-limited chemostat time 200h-2
Pc degeneration T3-1	ethanol-limited chemostat time 350h-1
Pc degeneration T3-2	ethanol-limited chemostat time 350h-2
Pc degeneration T4-1	ethanol-limited chemostat time 500h-1
Pc degeneration T4-2	ethanol-limited chemostat time 500h-2
Sub culture Steady-state	ethanol-limited chemostat Subculture time 75h-1
	Pc degeneration T1-1			Pc degeneration T1-2			Pc degeneration T2-1			Pc degeneration T2-2			Pc degeneration T3-1			Pc degeneration T3-2			Pc degeneration T4-1			Pc degeneration T4-2			Sub culture Steady-state
ID_REF	Value	ABS_CALL	DETECTION P-VALUE	Value	ABS_CALL	DETECTION P-VALUE	Value	ABS_CALL	DETECTION P-VALUE	Value	ABS_CALL	DETECTION P-VALUE	Value	ABS_CALL	DETECTION P-VALUE	Value	ABS_CALL	DETECTION P-VALUE	Value	ABS_CALL	DETECTION P-VALUE	Value	ABS_CALL	DETECTION P-VALUE	Value	ABS_CALL	DETECTION P-VALUE	Descriptions
AFFX-BioB-5_at	35.4	P	0.000754	25.9	P	0.000754	14.7	P	0.006871	26.9	P	0.000857	9.1	P	0.020022	18.6	P	0.002556	20.4	P	0.000754	73.6	P	0.000297	67.7	P	0.000224	E. coli GEN=bioB DB_XREF=gb:J04423.1 NOTE=SIF corresponding to nucleotides 2032-2305 of gb:J04423.1 DEF=E.coli 7,8-diamino-pelargonic acid (bioA), biotin synthetase (bioB), 7-keto-8-amino-pelargonic acid synthetase (bioF), bioC protein, and dethiobiotin synthetase (bioD), complete cds.
AFFX-BioB-M_at	47.6	P	0.000044	50.0	P	0.000044	28.8	P	0.001410	63.0	P	0.000127	32.1	P	0.000509	30.7	P	0.000446	44.8	P	0.000081	124.4	P	5.2e-05	91.7	P	4.4e-05	E. coli GEN=bioB DB_XREF=gb:J04423.1 NOTE=SIF corresponding to nucleotides 2482-2739 of gb:J04423.1 DEF=E.coli 7,8-diamino-pelargonic acid (bioA), biotin synthetase (bioB), 7-keto-8-amino-pelargonic acid synthetase (bioF), bioC protein, and dethiobiotin synthetase (bioD), complete cds.
AFFX-BioB-3_at	27.1	P	0.002023	26.6	P	0.001593	13.6	P	0.011384	26.1	P	0.000662	11.2	P	0.002867	27.0	P	0.005565	39.6	P	0.000662	81.6	P	4.4e-05	59.3	P	5.2e-05	E. coli GEN=bioB DB_XREF=gb:J04423.1 NOTE=SIF corresponding to nucleotides 2755-3052 of gb:J04423.1 DEF=E.coli 7,8-diamino-pelargonic acid (bioA), biotin synthetase (bioB), 7-keto-8-amino-pelargonic acid synthetase (bioF), bioC protein, and dethiobiotin synthetase (bioD), complete cds.
AFFX-BioC-5_at	85.7	P	0.000095	83.9	P	0.000127	40.2	P	0.000297	86.8	P	0.000169	49.0	P	0.000070	77.6	P	0.000044	121.3	P	0.000044	146.6	P	9.5e-05	111.7	P	6e-05	E. coli GEN=bioC DB_XREF=gb:J04423.1 NOTE=SIF corresponding to nucleotides 4218-4566 of gb:J04423.1 DEF=E.coli 7,8-diamino-pelargonic acid (bioA), biotin synthetase (bioB), 7-keto-8-amino-pelargonic acid synthetase (bioF), bioC protein, and dethiobiotin synthetase (bioD), complete cds.
AFFX-BioC-3_at	97.7	P	0.000044	92.6	P	0.000044	41.5	P	0.000044	101.1	P	0.000044	53.7	P	0.000060	89.2	P	0.000060	111.4	P	0.000044	196.6	P	4.4e-05	99.1	P	4.4e-05	E. coli GEN=bioC DB_XREF=gb:J04423.1 NOTE=SIF corresponding to nucleotides 4626-4878 of gb:J04423.1 DEF=E.coli 7,8-diamino-pelargonic acid (bioA), biotin synthetase (bioB), 7-keto-8-amino-pelargonic acid synthetase (bioF), bioC protein, and dethiobiotin synthetase (bioD), complete cds.
AFFX-BioDn-5_at	185.4	P	0.000044	187.1	P	0.000044	78.1	P	0.000052	176.3	P	0.000052	88.1	P	0.000052	188.9	P	0.000052	242.5	P	0.000044	417.7	P	4.4e-05	315.4	P	4.4e-05	E. coli GEN=bioD DB_XREF=gb:J04423.1 NOTE=SIF corresponding to nucleotides 4980-5256 of gb:J04423.1, not 100% identical DEF=E.coli 7,8-diamino-pelargonic acid (bioA), biotin synthetase (bioB), 7-keto-8-amino-pelargonic acid synthetase (bioF), bioC protein, and dethiobiotin synthetase (bioD), complete cds.
AFFX-BioDn-3_at	598.8	P	0.000052	526.6	P	0.000052	313.2	P	0.000258	520.8	P	0.000081	307.4	P	0.000169	526.2	P	0.000044	769.8	P	0.000044	778.5	P	5.2e-05	859.2	P	6e-05	E. coli GEN=bioD DB_XREF=gb:J04423.1 NOTE=SIF corresponding to nucleotides 5286-5570 of gb:J04423.1, not 100% identical DEF=E.coli 7,8-diamino-pelargonic acid (bioA), biotin synthetase (bioB), 7-keto-8-amino-pelargonic acid synthetase (bioF), bioC protein, and dethiobiotin synthetase (bioD), complete cds.
AFFX-CreX-5_at	1018.3	P	0.000044	972.2	P	0.000044	450.1	P	0.000044	903.4	P	0.000044	446.1	P	0.000044	1161.4	P	0.000044	1327.3	P	0.000044	2148.4	P	6e-05	2174.2	P	5.2e-05	Bacteriophage P1 GEN=cre DB_XREF=gb:X03453.1 NOTE=SIF corresponding to nucleotides 513-1047 of gb:X03453.1 DEF=Bacteriophage P1 cre gene for recombinase protein.
AFFX-CreX-3_at	1317.2	P	0.000044	1218.0	P	0.000044	596.8	P	0.000052	1174.0	P	0.000044	579.2	P	0.000044	961.1	P	0.000044	1248.0	P	0.000044	2824	P	4.4e-05	2551.6	P	4.4e-05	Bacteriophage P1 GEN=cre DB_XREF=gb:X03453.1 NOTE=SIF corresponding to nucleotides 1089-1495 of gb:X03453.1 DEF=Bacteriophage P1 cre gene for recombinase protein.
AFFX-DapX-5_at	0.1	A	0.963431	1.0	A	0.470241	2.1	A	0.239063	0.9	A	0.368438	0.2	A	0.860518	0.2	A	0.921998	0.1	A	0.993813	0.4	A	0.794268	4.9	A	0.067491	B. subtilis GEN=dapB DB_XREF=gb:L38424.1 NOTE=SIF corresponding to nucleotides 1428-1926 of gb:L38424.1 DEF=Bacillus subtilis dihydropicolinate reductase (jojE) gene, complete cds; poly(A) polymerase (jojI) gene, complete cds; biotin acetyl-CoA-carboxylase ligase (birA) gene, complete cds; jojC, jojD, jojF, jojG, jojH genes, complete cds s.
AFFX-DapX-M_at	1.2	A	0.712257	1.8	A	0.205732	3.4	A	0.559354	1.5	A	0.382599	4.0	A	0.195266	3.9	A	0.411380	0.3	A	0.921998	3.2	A	0.326797	0.9	A	0.87684	B. subtilis GEN=dapB, jojF DB_XREF=gb:L38424.1 NOTE=SIF corresponding to nucleotides 2020-2580 of gb:L38424.1, not 100% identical DEF=Bacillus subtilis dihydropicolinate reductase (jojE) gene, complete cds; poly(A) polymerase (jojI) gene, complete cds; biotin acetyl-CoA-carboxylase ligase (birA) gene, complete cds; jojC, jojD, jojF, jojG, jojH genes, complete cds s.
AFFX-DapX-3_at	0.2	A	0.978107	0.2	A	0.969024	0.5	A	0.916408	2.5	A	0.712257	0.5	A	0.941556	4.5	A	0.195266	4.7	A	0.239044	2.4	A	0.860748	1.6	A	0.883989	B. subtilis GEN=jojG DB_XREF=gb:L38424.1 NOTE=SIF corresponding to nucleotides 2684-3130 of gb:L38424.1 DEF=Bacillus subtilis dihydropicolinate reductase (jojE) gene, complete cds; poly(A) polymerase (jojI) gene, complete cds; biotin acetyl-CoA-carboxylase ligase (birA) gene, complete cds; jojC, jojD, jojF, jojG, jojH genes, complete cds s.
AFFX-LysX-5_at	2.2	A	0.205732	1.4	A	0.368438	3.3	A	0.287726	2.6	A	0.185131	0.3	A	0.843268	2.3	A	0.529760	4.9	P	0.046482	0.4	A	0.603407	2.6	A	0.673005	B. subtilis GEN=lys DB_XREF=gb:X17013.1 NOTE=SIF corresponding to nucleotides 387-658 of gb:X17013.1, not 100% identical DEF=B subtilis lys gene for diaminopimelate decarboxylase (EC 4.1.1.20).
AFFX-LysX-M_at	0.6	A	0.834160	0.6	A	0.712257	0.4	A	0.876428	0.3	A	0.921998	0.3	A	0.963443	0.3	A	0.897835	0.2	A	0.966323	0.5	A	0.883969	0.1	A	0.991664	B. subtilis GEN=lys DB_XREF=gb:X17013.1 NOTE=SIF corresponding to nucleotides 720-990 of gb:X17013.1, not 100% identical DEF=B subtilis lys gene for diaminopimelate decarboxylase (EC 4.1.1.20).
AFFX-LysX-3_at	2.7	A	0.165861	0.5	A	0.574038	1.9	A	0.095648	1.5	A	0.205732	1.7	A	0.368438	0.6	A	0.455409	2.1	A	0.724854	2.9	A	0.544681	1.9	A	0.672963	B. subtilis GEN=lys DB_XREF=gb:X17013.1 NOTE=SIF corresponding to nucleotides 1061-1343 of gb:X17013.1, not 100% identical DEF=B subtilis lys gene for diaminopimelate decarboxylase (EC 4.1.1.20).
AFFX-PheX-5_at	0.3	A	0.794268	0.2	A	0.860601	0.5	A	0.794268	0.1	A	0.953575	0.4	A	0.783476	3.4	A	0.205732	0.6	A	0.772364	0.7	A	0.79441	2.5	A	0.455393	B. subtilis GEN=pheA DB_XREF=gb:M24537.1 NOTE=SIF corresponding to nucleotides 2028-2375 of gb:M24537.1, not 100% identical DEF=Bacillus subtillis sporulation protein (spoOB), GTP-binding protein (obg), phenylalanine biosynthesis associated protein (pheB), and monofunctional prephenate dehydratase (pheA) genes, complete cds.
AFFX-PheX-M_at	0.5	A	0.852061	0.1	A	0.998204	0.1	A	0.973889	0.2	A	0.990663	0.2	A	0.953518	0.3	A	0.916408	0.1	A	0.988616	0.2	A	0.937236	0.2	A	0.945848	B. subtilis GEN=pheA DB_XREF=gb:M24537.1 NOTE=SIF corresponding to nucleotides 2437-2828 of gb:M24537.1 DEF=Bacillus subtillis sporulation protein (spoOB), GTP-binding protein (obg), phenylalanine biosynthesis associated protein (pheB), and monofunctional prephenate dehydratase (pheA) genes, complete cds.
AFFX-PheX-3_at	1.4	A	0.783476	3.1	A	0.455413	3.0	A	0.617401	3.6	A	0.396920	2.0	A	0.631562	3.4	A	0.411373	4.4	A	0.514891	3.9	A	0.772403	2.6	A	0.673415	B. subtilis GEN=pheB DB_XREF=gb:M24537.1 NOTE=SIF corresponding to nucleotides 2885-3326 of gb:M24537.1, not 100% identical DEF=Bacillus subtillis sporulation protein (spoOB), GTP-binding protein (obg), phenylalanine biosynthesis associated protein (pheB), and monofunctional prephenate dehydratase (pheA) genes, complete cds.
AFFX-ThrX-5_at	3.5	A	0.455413	1.8	A	0.544587	2.5	A	0.275146	0.4	A	0.843268	0.5	A	0.814869	0.4	A	0.860518	0.5	A	0.927300	0.2	A	0.98522	0.5	A	0.927493	B. subtilis GEN=thrC DB_XREF=gb:X04603.1 NOTE=SIF corresponding to nucleotides 288-932 of gb:X04603.1 DEF=B. subtilis thrB and thrC genes for homoserine kinase and threonine synthase (EC 2.7.1.39 and EC 4.2.99.2, respectively).
AFFX-ThrX-M_at	2.7	A	0.455413	0.8	A	0.852061	1.5	A	0.574038	0.3	A	0.772364	0.3	A	0.645547	0.5	A	0.883887	1.7	A	0.659339	2.3	A	0.772383	2.2	A	0.470235	B. subtilis GEN=thrC, thrB DB_XREF=gb:X04603.1 NOTE=SIF corresponding to nucleotides 995-1562 of gb:X04603.1, not 100% identical DEF=B. subtilis thrB and thrC genes for homoserine kinase and threonine synthase (EC 2.7.1.39 and EC 4.2.99.2, respectively).
AFFX-ThrX-3_at	2.7	A	0.617401	1.0	A	0.686277	0.5	A	0.824672	0.5	A	0.794268	2.4	A	0.287726	2.2	A	0.617401	0.3	A	0.988616	0.9	A	0.761014	1	A	0.883989	B. subtilis GEN=thrB DB_XREF=gb:X04603.1 NOTE=SIF corresponding to nucleotides 1689-2151 of gb:X04603.1 DEF=B. subtilis thrB and thrC genes for homoserine kinase and threonine synthase (EC 2.7.1.39 and EC 4.2.99.2, respectively).
AFFX-TrpnX-5_at	0.6	A	0.659352	0.6	A	0.686277	1.0	A	0.645547	0.4	A	0.868660	0.8	A	0.574038	0.4	A	0.659339	0.7	A	0.749204	1.2	A	0.631573	1.8	A	0.824735	B. subtilis GEN=trpE, trpD DB_XREF=gb:K01391.1 NOTE=SIF corresponding to nucleotides 1953-2483 of gb:K01391.1, not 100% identical DEF=B.subtilis tryptophan (trp) operon, complete cds.
AFFX-TrpnX-M_at	0.3	A	0.973889	0.5	A	0.724854	0.5	A	0.772364	0.2	A	0.910522	0.1	A	0.937071	0.1	A	0.987460	0.6	A	0.876428	0.4	A	0.941732	0.4	A	0.963468	B. subtilis GEN=trpD, trpC DB_XREF=gb:K01391.1 NOTE=SIF corresponding to nucleotides 2880-3359 of gb:K01391.1, not 100% identical DEF=B.subtilis tryptophan (trp) operon, complete cds.
AFFX-TrpnX-3_at	2.3	A	0.603080	1.6	A	0.514890	2.4	A	0.108979	2.1	A	0.396920	0.9	A	0.737173	2.9	A	0.195266	2.2	A	0.514890	3.2	A	0.514897	4	A	0.26261	B. subtilis GEN=trpC, trpF DB_XREF=gb:K01391.1 NOTE=SIF corresponding to nucleotides 3790-4368 of gb:K01391.1, not 100% identical DEF=B.subtilis tryptophan (trp) operon, complete cds.
AFFX-r2-Ec-bioB-5_at	35.3	P	0.000732	28.2	P	0.002930	14.4	P	0.008057	28.6	P	0.001953	16.4	P	0.001953	21.1	P	0.001221	28.5	P	0.000244	115.4	P	0.000244	67.2	P	0.000244	E. coli GEN=bioB DB_XREF=gb:J04423.1 NOTE=SIF corresponding to nucleotides 2071-2304 of gb:J04423.1 DEF=E.coli 7,8-diamino-pelargonic acid (bioA), biotin synthetase (bioB), 7-keto-8-amino-pelargonic acid synthetase (bioF), bioC protein, and dethiobiotin synthetase (bioD), complete cds.
AFFX-r2-Ec-bioB-M_at	54.8	P	0.000244	48.2	P	0.000732	32.0	P	0.023926	49.2	P	0.002930	32.5	P	0.018555	33.1	P	0.000244	55.0	P	0.000244	138.9	P	0.000244	129.1	P	0.000244	E. coli GEN=bioB DB_XREF=gb:J04423.1 NOTE=SIF corresponding to nucleotides 2393-2682 of gb:J04423.1 DEF=E.coli 7,8-diamino-pelargonic acid (bioA), biotin synthetase (bioB), 7-keto-8-amino-pelargonic acid synthetase (bioF), bioC protein, and dethiobiotin synthetase (bioD), complete cds.
AFFX-r2-Ec-bioB-3_at	48.3	P	0.000244	38.8	P	0.000244	22.8	P	0.005859	36.3	P	0.000244	20.0	P	0.000244	30.1	P	0.000244	41.5	P	0.000244	135.5	P	0.000244	109.9	P	0.000244	E. coli GEN=bioB DB_XREF=gb:J04423.1 NOTE=SIF corresponding to nucleotides 2772-3004 of gb:J04423.1 DEF=E.coli 7,8-diamino-pelargonic acid (bioA), biotin synthetase (bioB), 7-keto-8-amino-pelargonic acid synthetase (bioF), bioC protein, and dethiobiotin synthetase (bioD), complete cds.
AFFX-r2-Ec-bioC-5_at	132.1	P	0.000244	115.0	P	0.000244	58.8	P	0.000244	122.3	P	0.000244	80.2	P	0.000244	104.4	P	0.000244	145.4	P	0.000244	289.2	P	0.000244	242.2	P	0.000244	E. coli GEN=bioC DB_XREF=gb:J04423.1 NOTE=SIF corresponding to nucleotides 4257-4573 of gb:J04423.1 DEF=E.coli 7,8-diamino-pelargonic acid (bioA), biotin synthetase (bioB), 7-keto-8-amino-pelargonic acid synthetase (bioF), bioC protein, and dethiobiotin synthetase (bioD), complete cds.
AFFX-r2-Ec-bioC-3_at	145.8	P	0.000244	112.2	P	0.000244	67.1	P	0.000244	107.3	P	0.000244	67.3	P	0.000244	104.5	P	0.000244	142.9	P	0.000244	263.3	P	0.000244	234.8	P	0.000244	E. coli GEN=bioC DB_XREF=gb:J04423.1 NOTE=SIF corresponding to nucleotides 4608-4883 of gb:J04423.1 DEF=E.coli 7,8-diamino-pelargonic acid (bioA), biotin synthetase (bioB), 7-keto-8-amino-pelargonic acid synthetase (bioF), bioC protein, and dethiobiotin synthetase (bioD), complete cds.
AFFX-r2-Ec-bioD-5_at	613.0	P	0.000244	525.7	P	0.000244	288.6	P	0.000244	498.0	P	0.000244	313.3	P	0.000244	500.8	P	0.000244	595.0	P	0.000244	1176.8	P	0.000244	1079.7	P	0.000244	E. coli GEN=bioD DB_XREF=gb:J04423.1 NOTE=SIF corresponding to nucleotides 5024-5244 of gb:J04423.1 DEF=E.coli 7,8-diamino-pelargonic acid (bioA), biotin synthetase (bioB), 7-keto-8-amino-pelargonic acid synthetase (bioF), bioC protein, and dethiobiotin synthetase (bioD), complete cds.
AFFX-r2-Ec-bioD-3_at	792.7	P	0.000244	644.5	P	0.000244	325.2	P	0.000244	591.5	P	0.000244	333.4	P	0.000244	504.8	P	0.000244	692.8	P	0.000244	1468.2	P	0.000244	1306.4	P	0.000244	E. coli GEN=bioD DB_XREF=gb:J04423.1 NOTE=SIF corresponding to nucleotides 5312-5559 of gb:J04423.1, not 100% identical DEF=E.coli 7,8-diamino-pelargonic acid (bioA), biotin synthetase (bioB), 7-keto-8-amino-pelargonic acid synthetase (bioF), bioC protein, and dethiobiotin synthetase (bioD), complete cds.
AFFX-r2-P1-cre-5_at	2372.3	P	0.000244	1966.6	P	0.000244	1242.7	P	0.000244	2026.4	P	0.000244	1344.8	P	0.000244	1786.7	P	0.000244	2153.0	P	0.000244	5142.2	P	0.000244	3861.7	P	0.000244	Bacteriophage P1 GEN=cre DB_XREF=gb:X03453.1 NOTE=SIF corresponding to nucleotides 581-1001 of gb:X03453.1 DEF=Bacteriophage P1 cre gene for recombinase protein.
AFFX-r2-P1-cre-3_at	2382.4	P	0.000244	2083.4	P	0.000244	1482.5	P	0.000244	2265.2	P	0.000244	1531.6	P	0.000244	1692.7	P	0.000244	2164.1	P	0.000244	5542.4	P	0.000244	4995.5	P	0.000244	Bacteriophage P1 GEN=cre DB_XREF=gb:X03453.1 NOTE=SIF corresponding to nucleotides 1032-1270 of gb:X03453.1 DEF=Bacteriophage P1 cre gene for recombinase protein.
AFFX-r2-Bs-dap-5_at	0.4	A	0.943848	1.6	A	0.753906	0.4	A	0.850342	0.1	A	0.991943	0.2	A	0.953857	0.5	A	0.870361	0.2	A	0.919434	0.3	A	0.976074	0.6	A	0.98291	B. subtilis GEN=dapB DB_XREF=gb:L38424.1 NOTE=SIF corresponding to nucleotides 1439-1846 of gb:L38424.1 DEF=Bacillus subtilis dihydropicolinate reductase (jojE) gene, complete cds; poly(A) polymerase (jojI) gene, complete cds; biotin acetyl-CoA-carboxylase ligase (birA) gene, complete cds; jojC, jojD, jojF, jojG, jojH genes, complete cds s.
AFFX-r2-Bs-dap-M_at	0.3	A	0.919434	2.4	A	0.366211	0.6	A	0.805420	1.9	A	0.219482	3.7	A	0.219482	0.1	A	0.870361	0.1	A	0.962402	0.1	A	0.95166	3	A	0.624756	B. subtilis GEN=dapB, jojF DB_XREF=gb:L38424.1 NOTE=SIF corresponding to nucleotides 2055-2578 of gb:L38424.1, not 100% identical DEF=Bacillus subtilis dihydropicolinate reductase (jojE) gene, complete cds; poly(A) polymerase (jojI) gene, complete cds; biotin acetyl-CoA-carboxylase ligase (birA) gene, complete cds; jojC, jojD, jojF, jojG, jojH genes, complete cds s.
AFFX-r2-Bs-dap-3_at	0.2	A	0.901123	0.1	A	0.805420	2.3	A	0.601074	0.9	A	0.334473	0.3	A	0.696289	0.2	A	0.850342	2.2	A	0.601074	3.3	A	0.27417	0.1	A	0.998047	B. subtilis GEN=jojG DB_XREF=gb:L38424.1 NOTE=SIF corresponding to nucleotides 2634-3089 of gb:L38424.1 DEF=Bacillus subtilis dihydropicolinate reductase (jojE) gene, complete cds; poly(A) polymerase (jojI) gene, complete cds; biotin acetyl-CoA-carboxylase ligase (birA) gene, complete cds; jojC, jojD, jojF, jojG, jojH genes, complete cds s.
AFFX-r2-Bs-lys-5_at	1.5	A	0.171387	1.2	A	0.398926	0.1	A	0.995850	0.1	A	0.994141	1.8	A	0.500000	0.2	A	0.746094	0.2	A	0.805420	0.1	A	0.967773	0.1	A	0.901367	B. subtilis GEN=lys DB_XREF=gb:X17013.1 NOTE=SIF corresponding to nucleotides 411-659 of gb:X17013.1, not 100% identical DEF=B subtilis lys gene for diaminopimelate decarboxylase (EC 4.1.1.20).
AFFX-r2-Bs-lys-M_at	1.1	A	0.696289	0.2	A	0.962402	1.9	A	0.274170	2.6	A	0.466064	2.0	A	0.219482	3.8	A	0.111572	0.5	A	0.805420	0.1	A	0.930176	0.2	A	0.845215	B. subtilis GEN=lys DB_XREF=gb:X17013.1 NOTE=SIF corresponding to nucleotides 673-1002 of gb:X17013.1, not 100% identical DEF=B subtilis lys gene for diaminopimelate decarboxylase (EC 4.1.1.20).
AFFX-r2-Bs-lys-3_at	1.4	A	0.466064	0.3	A	0.725830	0.1	A	0.828613	1.5	A	0.366211	0.2	A	0.828613	1.0	A	0.601074	4.4	A	0.334473	2.4	A	0.665527	2	A	0.365967	B. subtilis GEN=lys DB_XREF=gb:X17013.1 NOTE=SIF corresponding to nucleotides 1008-1263 of gb:X17013.1, not 100% identical DEF=B subtilis lys gene for diaminopimelate decarboxylase (EC 4.1.1.20).
AFFX-r2-Bs-phe-5_at	3.1	A	0.219482	0.1	A	0.932373	0.2	A	0.696289	0.4	A	0.601074	2.7	A	0.219482	2.5	A	0.246094	0.4	A	0.773926	1.4	A	0.696533	1.2	A	0.748291	B. subtilis GEN=pheA DB_XREF=gb:M24537.1 NOTE=SIF corresponding to nucleotides 2116-2382 of gb:M24537.1 DEF=Bacillus subtillis sporulation protein (spoOB), GTP-binding protein (obg), phenylalanine biosynthesis associated protein (pheB), and monofunctional prephenate dehydratase (pheA) genes, complete cds.
AFFX-r2-Bs-phe-M_at	1.6	A	0.567627	1.0	A	0.725830	0.1	A	0.989258	0.3	A	0.904785	0.2	A	0.850342	2.0	A	0.389893	1.8	A	0.213379	0.2	A	0.823242	0.3	A	0.919434	B. subtilis GEN=pheA DB_XREF=gb:M24537.1 NOTE=SIF corresponding to nucleotides 2484-2875 of gb:M24537.1 DEF=Bacillus subtillis sporulation protein (spoOB), GTP-binding protein (obg), phenylalanine biosynthesis associated protein (pheB), and monofunctional prephenate dehydratase (pheA) genes, complete cds.
AFFX-r2-Bs-phe-3_at	3.3	A	0.303711	0.7	A	0.753906	3.2	A	0.725830	3.1	A	0.334473	1.3	A	0.533936	4.1	A	0.125732	7.1	A	0.067627	4.7	A	0.366211	4.4	A	0.533936	B. subtilis GEN=pheB DB_XREF=gb:M24537.1 NOTE=SIF corresponding to nucleotides 2897-3200 of gb:M24537.1, not 100% identical DEF=Bacillus subtillis sporulation protein (spoOB), GTP-binding protein (obg), phenylalanine biosynthesis associated protein (pheB), and monofunctional prephenate dehydratase (pheA) genes, complete cds.
AFFX-r2-Bs-thr-5_s_at	4.2	M	0.056152	4.9	P	0.008057	3.1	A	0.194580	2.7	P	0.023926	1.4	A	0.334473	3.1	A	0.111572	3.1	A	0.366211	0.8	A	0.266846	4	A	0.295898	B. subtilis GEN=thrC DB_XREF=gb:X04603.1 NOTE=SIF corresponding to nucleotides 290-888 of gb:X04603.1 DEF=B. subtilis thrB and thrC genes for homoserine kinase and threonine synthase.
AFFX-r2-Bs-thr-M_s_at	1.2	A	0.850342	0.8	A	0.665527	1.1	A	0.601074	0.4	A	0.850342	0.5	A	0.943848	0.6	A	0.725830	0.4	A	0.665527	3.7	A	0.780518	0.9	A	0.845947	B. subtilis GEN=thrC, thrB DB_XREF=gb:X04603.1 NOTE=SIF corresponding to nucleotides 1045-1556 of gb:X04603.1 DEF=B. subtilis thrB and thrC genes for homoserine kinase and threonine synthase.
AFFX-r2-Bs-thr-3_s_at	0.3	A	0.919434	0.3	A	0.999268	0.3	A	0.850342	2.2	A	0.665527	4.5	A	0.219482	1.7	A	0.633789	0.6	A	0.725830	0.4	A	0.98584	0.4	A	0.888428	B. subtilis GEN=thrB DB_XREF=gb:X04603.1 NOTE=SIF corresponding to nucleotides 1735-2143 of gb:X04603.1 DEF=B. subtilis thrB and thrC genes for homoserine kinase and threonine synthase.
Pc12g09400_at	957.6	P	0.000244	983.8	P	0.000244	1218.8	P	0.000244	1147.5	P	0.000244	1205.3	P	0.000244	902.8	P	0.000244	839.7	P	0.000244	1199.2	P	0.000244	1237.3	P	0.000244	protein CAC21806 encoded by sequence 1 from Patent WO0071579 - Penicillium chrysogenum
Pc21g21370_at	3498.7	P	0.000244	3508.1	P	0.000244	2476.9	P	0.000244	3014.9	P	0.000244	2273.2	P	0.000244	2626.1	P	0.000244	1889.8	P	0.000244	2974	P	0.000244	3472.5	P	0.000244	acyl-coenzyme A:isopenicillin N acyltransferase (acyltransferase) AAT PenDE - Penicillium chrysogenum
Pc21g21380_at	4668.4	P	0.000244	4063.2	P	0.000244	3009.9	P	0.000244	3957.9	P	0.000244	2963.7	P	0.000244	3627.3	P	0.000244	2728.6	P	0.000244	3904.9	P	0.000244	4166.5	P	0.000244	isopenicillin N synthase ips PcbC - Penicillium chrysogenum
Pc21g21390_s_at	4159.7	P	0.000244	3626.5	P	0.000244	2928.1	P	0.000244	3475.2	P	0.000244	2348.9	P	0.000244	2579.3	P	0.000244	1557.3	P	0.000244	2763.1	P	0.000244	3288.2	P	0.000244	alpha-aminoadipyl-cysteinyl-valine synthetase pcbAB acvA - Penicillium chrysogenum [putative sequencing error]
Pc22g14900_at	484.1	P	0.000244	512.9	P	0.000244	676.8	P	0.000244	622.5	P	0.000244	614.0	P	0.000244	677.1	P	0.000244	387.3	P	0.000244	739.8	P	0.000244	735.6	P	0.000244	phenylacetyl-CoA ligase pclA - Penicillium chrysogenum
Pc60d00010_at	1.3	A	0.696289	1.4	A	0.665527	1.1	A	0.805420	0.8	A	0.888428	0.8	A	0.805420	0.9	A	0.725830	8.6	A	0.500000	1.2	A	0.870361	0.9	A	0.888428	SccefE_Expandase
Pc12g09400_copy1_at	931.6	P	0.000244	1029.6	P	0.000244	1191.3	P	0.000244	1161.4	P	0.000244	1170.7	P	0.000244	991.2	P	0.000244	1056.0	P	0.000244	1051	P	0.000244	1137	P	0.000244	protein CAC21806 encoded by sequence 1 from Patent WO0071579 - Penicillium chrysogenum
Pc21g21370_copy1_at	3255.4	P	0.000244	3379.4	P	0.000244	2420.0	P	0.000244	3123.4	P	0.000244	2157.1	P	0.000244	2950.1	P	0.000244	2017.4	P	0.000244	2702.2	P	0.000244	3180.9	P	0.000244	acyl-coenzyme A:isopenicillin N acyltransferase (acyltransferase) AAT PenDE - Penicillium chrysogenum
Pc21g21380_copy1_at	4403.9	P	0.000244	4044.6	P	0.000244	3120.1	P	0.000244	3974.8	P	0.000244	2843.1	P	0.000244	4064.8	P	0.000244	3208.9	P	0.000244	3723.5	P	0.000244	3979.9	P	0.000244	isopenicillin N synthase ips PcbC - Penicillium chrysogenum
Pc21g21390_copy1_s_at	4217.8	P	0.000244	3624.2	P	0.000244	2902.7	P	0.000244	3575.4	P	0.000244	2205.6	P	0.000244	2852.3	P	0.000244	1728.7	P	0.000244	2641.3	P	0.000244	3144	P	0.000244	alpha-aminoadipyl-cysteinyl-valine synthetase pcbAB acvA - Penicillium chrysogenum [putative sequencing error]
Pc22g14900_copy1_at	444.0	P	0.000244	515.2	P	0.000244	651.1	P	0.000244	589.7	P	0.000244	581.4	P	0.000244	752.2	P	0.000244	618.7	P	0.000244	708.1	P	0.000244	679	P	0.000244	phenylacetyl-CoA ligase pclA - Penicillium chrysogenum
Pc60d00010_copy1_at	4.5	A	0.274170	3.4	A	0.334473	0.3	A	0.888428	0.7	A	0.780518	0.8	A	0.850342	1.3	A	0.870361	3.6	A	0.432373	18.6	A	0.334473	1.3	A	0.850342	SccefE_Expandase
Pc20g11630-3_s_at	3279.4	P	0.000244	3126.7	P	0.000244	2851.7	P	0.000244	3511.2	P	0.000244	3070.5	P	0.000244	3667.1	P	0.000244	4189.9	P	0.000244	4930.8	P	0.000244	4300.6	P	0.000244	Pc20g11630 gamma-actin act - Penicillium chrysogenum
Pc20g11630-M_s_at	2561.2	P	0.000244	2650.7	P	0.000244	2120.3	P	0.000244	2501.5	P	0.000244	2388.5	P	0.000244	3138.5	P	0.000244	3619.7	P	0.000244	3205.7	P	0.000244	2884.3	P	0.000244	Pc20g11630 gamma-actin act - Penicillium chrysogenum
Pc20g11630-5_s_at	2423.9	P	0.000244	2489.7	P	0.000244	2028.1	P	0.000244	2633.9	P	0.000244	2184.6	P	0.000244	2638.8	P	0.000244	2659.9	P	0.000244	2876.3	P	0.000244	2641.5	P	0.000244	Pc20g11630 gamma-actin act - Penicillium chrysogenum
Pc21g21280-3_s_at	575.0	P	0.000244	637.3	P	0.000244	521.9	P	0.000244	492.8	P	0.000244	807.2	P	0.000244	518.4	P	0.000244	531.7	P	0.000244	697.6	P	0.000244	939.5	P	0.000244	Pc21g21280 strong similarity to methyl sterol oxidase Erg25 - Saccharomyces cerevisiae
Pc21g21280-5_s_at	401.6	P	0.000244	538.0	P	0.000244	337.7	P	0.000244	316.3	P	0.000244	627.9	P	0.000244	497.8	P	0.000244	632.2	P	0.000244	549.4	P	0.000244	627.4	P	0.000244	Pc21g21280 strong similarity to methyl sterol oxidase Erg25 - Saccharomyces cerevisiae
Pc22g20190-3_s_at	236.2	P	0.000244	246.6	P	0.000244	259.8	P	0.000244	235.7	P	0.000244	220.6	P	0.000244	236.1	P	0.000244	237.7	P	0.000244	294	P	0.000244	288.9	P	0.000244	Pc22g20190 peroxin-1 PEX1 - Penicillium chrysogenum
Pc22g20190-3M_s_at	116.7	P	0.000244	112.3	P	0.000244	100.4	P	0.000244	89.1	P	0.000244	85.4	P	0.000244	90.7	P	0.000244	86.6	P	0.000244	156.1	P	0.000244	151.9	P	0.000244	Pc22g20190 peroxin-1 PEX1 - Penicillium chrysogenum
Pc22g20190-5M_s_at	151.7	P	0.000244	155.6	P	0.000244	131.4	P	0.000244	140.5	P	0.000244	143.0	P	0.000244	165.3	P	0.000244	101.5	P	0.000244	241.4	P	0.000244	180	P	0.000244	Pc22g20190 peroxin-1 PEX1 - Penicillium chrysogenum
Pc22g20190-5_s_at	92.9	P	0.000244	115.5	P	0.000244	81.6	P	0.000732	115.9	P	0.000244	98.1	P	0.000244	111.2	P	0.000244	92.8	P	0.000244	147.3	P	0.000732	133.8	P	0.001221	Pc22g20190 peroxin-1 PEX1 - Penicillium chrysogenum
Pc21g13720-3_s_at	22.9	P	0.001221	22.4	P	0.001953	29.6	P	0.008057	23.1	M	0.056152	32.1	P	0.001221	28.7	P	0.000244	60.1	P	0.000244	44.3	P	0.001221	44.4	P	0.001953	Pc21g13720 ABC transporter sequence aa1 from patent WO200132904-A2 - Penicillium chrysogenum
Pc21g13720-3M_s_at	29.4	P	0.000244	27.8	P	0.000244	31.7	P	0.000244	33.4	P	0.000244	31.1	P	0.000244	27.5	P	0.000244	33.9	P	0.000244	43.5	P	0.000244	36	P	0.000244	Pc21g13720 ABC transporter sequence aa1 from patent WO200132904-A2 - Penicillium chrysogenum
Pc21g13720-5M_s_at	10.6	A	0.111572	10.1	M	0.056152	14.5	P	0.014160	7.8	M	0.056152	11.1	P	0.023926	15.3	P	0.002930	24.0	P	0.000732	23.2	P	0.001221	16	P	0.018555	Pc21g13720 ABC transporter sequence aa1 from patent WO200132904-A2 - Penicillium chrysogenum
Pc21g13720-5_s_at	9.3	P	0.018555	8.5	P	0.005859	8.9	P	0.023926	7.7	P	0.001221	4.1	P	0.046143	9.2	P	0.010742	11.9	P	0.000244	15	P	0.018555	18.2	P	0.010498	Pc21g13720 ABC transporter sequence aa1 from patent WO200132904-A2 - Penicillium chrysogenum
Pc16g04730-3_s_at	1406.9	P	0.000244	1090.6	P	0.000244	1325.2	P	0.000244	1519.4	P	0.000244	1423.2	P	0.000244	1519.4	P	0.000244	1098.3	P	0.000244	1257.4	P	0.000244	1180.1	P	0.000244	Pc16g04730 phosphoglycerate kinase pgkA - Penicillium chrysogenum
Pc16g04730-5_s_at	1227.6	P	0.000244	900.2	P	0.000244	1016.2	P	0.000244	1345.7	P	0.000244	1265.9	P	0.000244	1371.7	P	0.000244	773.0	P	0.000244	911.5	P	0.000244	820.7	P	0.000244	Pc16g04730 phosphoglycerate kinase pgkA - Penicillium chrysogenum
Pc13g02940-3_s_at	3913.8	P	0.000244	3375.4	P	0.000244	3063.6	P	0.000244	3938.2	P	0.000244	3488.8	P	0.000244	4683.1	P	0.000244	4449.9	P	0.000244	5387	P	0.000244	4730.5	P	0.000244	Pc13g02940 strong similarity to translation elongation factor 1 alpha - Podospora anserina
Pc13g02940-5_s_at	3923.7	P	0.000244	3610.7	P	0.000244	3173.8	P	0.000244	4260.9	P	0.000244	3729.3	P	0.000244	4929.9	P	0.000244	4870.2	P	0.000244	4924.9	P	0.000244	4435.4	P	0.000244	Pc13g02940 strong similarity to translation elongation factor 1 alpha - Podospora anserina
Pc21g14560-3_s_at	3276.9	P	0.000244	2953.2	P	0.000244	2678.0	P	0.000244	3331.2	P	0.000244	3043.5	P	0.000244	4164.6	P	0.000244	4611.6	P	0.000244	4583	P	0.000244	4012.2	P	0.000244	Pc21g14560 strong similarity to glyceraldehyde-3-phosphate dehydrogenase gpdA - Aspergillus niger
Pc21g14560-5_s_at	2747.7	P	0.000244	2586.0	P	0.000244	2222.8	P	0.000244	2972.4	P	0.000244	2684.7	P	0.000244	3427.8	P	0.000244	3501.2	P	0.000244	3665.3	P	0.000244	2950.3	P	0.000732	Pc21g14560 strong similarity to glyceraldehyde-3-phosphate dehydrogenase gpdA - Aspergillus niger
Pc21g21390B-3_s_at	1622.0	P	0.000244	2104.5	P	0.000244	562.4	P	0.000244	953.1	P	0.000244	262.8	P	0.000244	434.5	P	0.000244	91.9	P	0.000732	425.1	P	0.000244	367	P	0.000244	5 - side (6 kb) of alpha-aminoadipyl-cysteinyl-valine synthetase pcbAB acvA - Penicillium chrysogenum
Pc21g21390B-3M_s_at	1477.3	P	0.000244	2120.7	P	0.000244	500.6	P	0.000244	911.6	P	0.000244	173.6	P	0.000244	411.7	P	0.000244	80.8	P	0.000244	416.7	P	0.000244	415.8	P	0.000244	5 - side (6 kb) of alpha-aminoadipyl-cysteinyl-valine synthetase pcbAB acvA - Penicillium chrysogenum
Pc21g21390B-5M_s_at	951.7	P	0.000244	1583.0	P	0.000244	243.0	P	0.000244	507.2	P	0.000244	84.7	P	0.000244	320.3	P	0.000244	71.1	P	0.000244	265.2	P	0.000244	228.3	P	0.000244	5 - side (6 kb) of alpha-aminoadipyl-cysteinyl-valine synthetase pcbAB acvA - Penicillium chrysogenum
Pc21g21390B-5_s_at	724.0	P	0.000244	1428.5	P	0.000244	174.3	P	0.000244	401.5	P	0.000244	60.8	P	0.000732	193.5	P	0.000244	30.9	P	0.000244	175.2	P	0.000244	152.2	P	0.000244	5 - side (6kb) of alpha-aminoadipyl-cysteinyl-valine synthetase pcbAB acvA - Penicillium chrysogenum
Pc21g21390E-3_s_at	4554.8	P	0.000244	3896.1	P	0.000244	2979.8	P	0.000244	3723.1	P	0.000244	2375.6	P	0.000244	2999.3	P	0.000244	1863.6	P	0.000244	3058	P	0.000244	3558	P	0.000244	3 - side (5 kb) of alpha-aminoadipyl-cysteinyl-valine synthetase pcbAB acvA - Penicillium chrysogenum
Pc21g21390E-3M_s_at	3882.3	P	0.000244	3351.5	P	0.000244	2006.8	P	0.000244	2901.7	P	0.000244	1265.9	P	0.000244	1808.3	P	0.000244	971.8	P	0.000244	1956.5	P	0.000244	2457.7	P	0.000244	3 - side (5 kb) of alpha-aminoadipyl-cysteinyl-valine synthetase pcbAB acvA - Penicillium chrysogenum
Pc21g21390E-5M_s_at	3387.6	P	0.000244	3028.4	P	0.000244	1944.3	P	0.000244	2538.8	P	0.000244	1217.7	P	0.000244	1876.3	P	0.000244	981.7	P	0.000244	1949	P	0.000244	2224.5	P	0.000244	3 - side (5 kb) of alpha-aminoadipyl-cysteinyl-valine synthetase pcbAB acvA - Penicillium chrysogenum
Pc21g21390E-5_s_at	3685.4	P	0.000244	3272.6	P	0.000244	2092.6	P	0.000244	2887.2	P	0.000244	1288.9	P	0.000244	1658.2	P	0.000244	785.5	P	0.000244	1721.8	P	0.000244	2212.3	P	0.000244	3 - side (5 kb) of alpha-aminoadipyl-cysteinyl-valine synthetase pcbAB acvA - Penicillium chrysogenum
Pc12g01540-3_s_at	7.9	A	0.194580	9.6	A	0.111572	11.1	A	0.149658	11.4	A	0.149658	10.0	A	0.129639	6.2	A	0.194580	6.5	A	0.432373	8.5	A	0.398926	8.3	A	0.524414	strong similarity to sulfate permease SutB - Penicillium chrysogenum
Pc12g01540-M_s_at	0.1	A	0.981445	0.3	A	0.870361	0.1	A	0.976074	2.7	A	0.398926	0.2	A	0.828613	0.2	A	0.962402	1.5	A	0.665527	1.6	A	0.719238	0.4	A	0.932373	strong similarity to sulfate permease SutB - Penicillium chrysogenum
Pc12g01540-5_s_at	0.9	A	0.696289	0.3	A	0.805420	1.3	A	0.805420	0.6	A	0.919434	0.2	A	0.888428	0.2	A	0.601074	0.4	A	0.941406	1	A	0.904785	0.2	A	0.904785	strong similarity to sulfate permease SutB - Penicillium chrysogenum
Pc18g00420-3_s_at	247.3	P	0.000244	236.2	P	0.000244	217.7	P	0.000244	209.0	P	0.000244	209.7	P	0.000244	233.0	P	0.000244	168.3	P	0.000244	280.1	P	0.000244	246.3	P	0.000244	transcription factor pacC - Penicillium chrysogenum
Pc18g00420-M_s_at	129.0	P	0.001221	81.9	P	0.000244	90.8	P	0.004150	141.0	P	0.001953	82.8	P	0.001221	113.6	P	0.000732	66.6	P	0.001953	113.2	P	0.000732	107.7	P	0.001221	transcription factor pacC - Penicillium chrysogenum
Pc18g00420-5_s_at	96.0	P	0.000244	148.4	P	0.000244	66.6	P	0.000244	133.9	P	0.000244	159.9	P	0.000244	196.7	P	0.000244	98.3	P	0.000732	108.3	P	0.000244	116.9	P	0.000244	transcription factor pacC - Penicillium chrysogenum
Pc22g11710-3_s_at	806.6	P	0.000244	807.6	P	0.000244	1058.8	P	0.000244	1087.5	P	0.000244	1071.2	P	0.000244	1016.1	P	0.000244	760.9	P	0.000244	755	P	0.000244	768	P	0.000244	strong similarity to alpha subunit E1 of the pyruvate dehydrogenase complex Pda1 - Saccharomyces cerevisiae
Pc22g11710-5_s_at	674.1	P	0.000244	730.3	P	0.000244	787.3	P	0.000244	817.9	P	0.000244	943.7	P	0.000244	778.4	P	0.000244	537.4	P	0.000244	462.2	P	0.000244	428.1	P	0.000244	strong similarity to alpha subunit E1 of the pyruvate dehydrogenase complex Pda1 - Saccharomyces cerevisiae
Pc21g14280-3_s_at	4338.9	P	0.000244	3936.6	P	0.000244	3123.6	P	0.000244	3991.3	P	0.000244	3387.1	P	0.000244	4584.5	P	0.000244	5323.6	P	0.000244	6637.7	P	0.000244	5647.1	P	0.000244	phenylacetate hydroxylase pahA - Penicillium chrysogenum
Pc21g14280-M_s_at	4572.7	P	0.000244	4138.2	P	0.000244	3522.2	P	0.000244	4446.4	P	0.000244	3926.7	P	0.000244	5291.3	P	0.000244	6365.9	P	0.000244	6806.3	P	0.000244	5973.3	P	0.000244	phenylacetate hydroxylase pahA - Penicillium chrysogenum
Pc21g14280-5_s_at	5064.6	P	0.000244	4225.5	P	0.000244	3697.3	P	0.000244	4463.2	P	0.000244	4127.6	P	0.000244	6820.1	P	0.000244	7848.3	P	0.000244	6909	P	0.000244	6222.6	P	0.000244	phenylacetate hydroxylase pahA - Penicillium chrysogenum
Pc22g08300-3_s_at	1856.3	P	0.000244	1683.6	P	0.000244	1691.6	P	0.000244	1875.2	P	0.000244	1623.9	P	0.000244	1659.4	P	0.000244	1402.3	P	0.000244	2060.8	P	0.000244	2341.4	P	0.000244	strong similarity to glutamate dehydrogenase Gdh2 - Saccharomyces cerevisiae
Pc22g08300-3M_s_at	1814.4	P	0.000244	1671.8	P	0.000244	1611.0	P	0.000244	1765.9	P	0.000244	1596.1	P	0.000244	2072.7	P	0.000244	1526.6	P	0.000244	1911	P	0.000244	2155.3	P	0.000244	strong similarity to glutamate dehydrogenase Gdh2 - Saccharomyces cerevisiae
Pc22g08300-5M_s_at	833.7	P	0.000244	876.0	P	0.000244	885.4	P	0.000244	1017.3	P	0.000244	780.9	P	0.000244	813.5	P	0.000244	493.5	P	0.000244	1031.1	P	0.000244	1172.8	P	0.000244	strong similarity to glutamate dehydrogenase Gdh2 - Saccharomyces cerevisiae
Pc22g08300-5_s_at	1169.7	P	0.000244	1253.9	P	0.000244	958.1	P	0.000244	1285.7	P	0.000244	1033.6	P	0.000244	1336.7	P	0.000244	788.6	P	0.000244	1421.3	P	0.000244	1365.2	P	0.000244	strong similarity to glutamate dehydrogenase Gdh2 - Saccharomyces cerevisiae
Pc34g00010_s_at	1.4	A	0.601074	0.6	A	0.567627	2.9	A	0.334473	2.5	A	0.334473	1.7	A	0.274170	2.9	A	0.303711	7.4	A	0.303711	5.8	A	0.334473	0.7	A	0.625732	weak similarity to hypothetical protein An08g11520 - Aspergillus niger
Pc22g25900_s_at	2.6	A	0.171387	2.9	M	0.056152	1.4	A	0.334473	0.5	A	0.567627	3.3	A	0.219482	4.2	A	0.432373	3.1	A	0.246094	1.2	A	0.665527	0.2	A	0.850342	similarity to LTR-containing retrotransposable elements like protein An08g11520 - Aspergillus niger [putative pseudogene]
Pc01g00030_s_at	10.3	P	0.018555	7.0	P	0.008057	19.4	P	0.001953	23.8	P	0.000244	7.9	P	0.013672	6.0	A	0.080566	3.8	A	0.423828	0.6	A	0.657471	0.7	A	0.72583	weak similarity to hypothetical protein An12g08820 - Aspergillus niger
Pc01g00040_at	0.6	A	0.780518	0.3	A	0.725830	1.6	A	0.432373	0.5	A	0.601074	1.4	A	0.466064	0.2	A	0.592773	0.3	A	0.850342	0.3	A	0.865967	1.9	A	0.773926	hypothetical protein
Pc22g25880_s_at	2.6	A	0.095215	5.3	P	0.004150	5.2	A	0.067627	4.9	P	0.002930	3.7	P	0.008057	4.9	M	0.056152	1.9	A	0.524170	7.1	P	0.023926	10.3	P	0.046143	weak similarity to hypothetical protein contig1495_1.tfa_1080wg - Aspergillus fumigatus [putative pseudogene]
Pc01g00050_at	0.4	A	0.558105	2.1	A	0.201660	0.1	A	0.940918	1.9	A	0.230957	2.3	A	0.072754	4.0	A	0.480469	4.4	A	0.174316	3.7	A	0.294922	2.1	A	0.434082	hypothetical protein
Pc01g00050_x_at	2.4	A	0.095215	0.4	A	0.303711	2.7	P	0.002930	1.7	A	0.129639	0.2	A	0.780518	1.3	A	0.219482	0.7	A	0.633789	0.1	A	0.901123	0.2	A	0.74707	hypothetical protein
Pc03g00010_s_at	2.7	A	0.219482	3.1	A	0.246094	3.3	A	0.194580	1.1	A	0.624512	0.5	A	0.633789	3.1	A	0.725830	0.3	A	0.904785	5.7	A	0.296143	5	A	0.423828	strong similarity to calcium-binding protein like protein An16g00710 - Aspergillus niger
Pc03g00020_at	4.9	A	0.500000	1.0	A	0.753906	4.3	A	0.334473	8.1	A	0.246094	2.8	A	0.567627	0.7	A	0.805420	0.2	A	0.828613	0.3	A	0.976074	4.8	A	0.432373	strong similarity to membrane protein Tpo2 - Saccharomyces cerevisiae
Pc03g00030_at	0.4	A	0.969727	0.3	A	0.780518	0.5	A	0.989258	0.3	A	0.998047	0.9	A	0.962402	2.4	A	0.633789	0.6	A	0.805420	0.2	A	0.999756	1.1	A	0.943848	hypothetical protein
Pc03g00040_at	0.9	A	0.567627	2.4	P	0.014160	4.2	A	0.067627	2.1	A	0.274170	2.0	A	0.432373	0.8	A	0.753906	7.4	P	0.023926	0.6	A	0.567627	9.2	A	0.327393	similarity to protein phosphatase type 2C Ptc2 - Saccharomyces cerevisiae
Pc03g00050_at	3.8	A	0.149658	0.3	A	0.850342	5.3	A	0.398926	2.0	A	0.633789	0.6	A	0.904785	0.5	A	0.633789	2.7	A	0.366211	0.9	A	0.780518	1	A	0.850342	hypothetical protein
Pc03g00060_at	0.3	A	0.696289	0.3	A	0.753906	0.5	A	0.633789	0.2	A	0.753906	3.4	A	0.432373	4.0	P	0.046143	2.2	A	0.567627	3	A	0.432373	5.5	A	0.466064	strong similarity to catalase cta1p - Schizosaccharomyces pombe [truncated ORF][putative sequencing error]
Pc03g00070_at	2.9	A	0.366211	3.4	A	0.095215	2.8	A	0.095215	2.2	A	0.334473	2.7	A	0.171387	0.8	A	0.870361	3.2	A	0.466064	0.8	A	0.5	9	P	0.046143	similarity to hypothetical related to spore coat protein SP96 B15I20.140 - Neurospora crassa
Pc03g00080_at	1.0	A	0.567627	1.1	A	0.398926	1.8	A	0.274170	1.5	A	0.366211	0.5	A	0.567627	2.3	A	0.303711	4.7	A	0.219482	1.9	A	0.457764	2	A	0.533936	hypothetical protein
Pc03g00090_at	4.5	A	0.149658	1.8	A	0.466064	0.6	A	0.398926	3.2	A	0.366211	1.4	A	0.398926	2.2	A	0.466064	2.6	A	0.398926	0.5	A	0.71875	4.6	A	0.366211	strong similarity to Pcl-like cyclin pclA - Aspergillus nidulans
Pc03g00100_at	2.8	A	0.533936	0.3	A	0.989258	4.2	P	0.046143	4.4	A	0.080566	2.4	A	0.129639	5.0	A	0.456787	0.6	A	0.828613	2.5	A	0.303711	2.6	A	0.533936	hypothetical protein
Pc03g00110_at	0.2	A	0.904785	1.5	A	0.303711	0.6	A	0.828613	2.0	A	0.567627	3.8	A	0.219482	1.5	A	0.274170	1.8	A	0.533936	0.6	A	0.919434	2.3	A	0.799561	hypothetical protein
Pc03g00110_x_at	0.1	A	0.932373	0.3	A	0.962402	0.2	A	0.953857	0.1	A	0.962402	1.0	A	0.334473	0.2	A	0.888428	3.5	A	0.246094	0.3	A	0.99585	5.1	A	0.390137	hypothetical protein
Pc03g00120_at	7.5	A	0.171387	4.7	A	0.194580	4.6	A	0.303711	5.1	A	0.274170	5.3	A	0.334473	0.5	A	0.665527	7.2	A	0.149658	11.6	A	0.246094	4.7	A	0.432373	strong similarity to unconventional myosin heavy chain like protein An13g01180 - Aspergillus niger
Pc03g00130_at	0.3	A	0.953857	0.9	A	0.633789	0.2	A	0.969727	0.3	A	0.780518	0.4	A	0.870361	4.5	A	0.567627	1.0	A	0.888428	0.6	A	0.773926	0.2	A	0.943848	hypothetical protein
Pc03g00140_at	0.4	A	0.828613	3.7	A	0.274170	5.8	A	0.274170	1.4	A	0.500000	3.1	A	0.567627	1.4	A	0.633789	0.3	A	0.943848	14.8	A	0.357178	2.3	A	0.774414	hypothetical protein
Pc03g00150_at	1.4	A	0.805420	0.5	A	0.953857	1.7	A	0.828613	0.9	A	0.904785	0.7	A	0.969727	0.7	A	0.725830	0.3	A	0.981445	1.8	A	0.932373	4.4	A	0.72583	strong similarity to transposase Tan1 - Aspergillus niger [putative pseudogene]
Pc03g00160_at	0.5	A	0.533936	0.9	A	0.567627	2.3	A	0.213135	3.5	A	0.366211	5.2	A	0.095215	0.7	A	0.888428	0.6	A	0.850342	1.9	A	0.5	5.7	A	0.246094	weak similarity to putative integral membrane protein CAF32121.1 AfA33H4.055c - Aspergillus fumigatus [putative sequencing error]
Pc03g00170_at	0.9	A	0.665527	0.3	A	0.962402	0.8	A	0.665527	0.3	A	0.870361	0.1	A	0.943848	3.0	A	0.303711	0.4	A	0.805420	0.3	A	0.665527	0.5	A	0.72583	strong similarity to hypothetical protein contig_1_61_scaffold_4.tfa_2170cg - Aspergillus nidulans [truncated ORF][putative sequencing error]
Pc03g00180_at	9.6	P	0.005859	6.3	P	0.018555	12.6	P	0.001221	13.9	P	0.004150	11.4	P	0.030273	3.0	A	0.194580	9.6	A	0.129639	9	P	0.00415	9	P	0.008057	strong similarity to hypothetical Ydr124wp-like protein - Pneumocystis carinii
Pc03g00190_at	11.7	P	0.014160	10.3	P	0.002930	19.9	P	0.008057	16.3	P	0.005859	22.1	P	0.004150	21.9	P	0.005859	19.5	P	0.000732	30.2	P	0.008057	34.9	P	0.010742	strong similarity to retrotransposon Tto1 - Nicotiana tabacum [putative pseudogene]
Pc03g00200_at	12.3	P	0.001953	13.0	P	0.010742	17.2	P	0.002930	13.3	P	0.014160	20.7	P	0.005859	14.1	P	0.000732	23.7	P	0.000732	28.6	P	0.001221	31.2	P	0.00293	strong similarity to hypothetical protein An14g02320 - Aspergillus niger
Pc03g00210_at	0.5	A	0.366211	0.4	A	0.753906	3.1	A	0.334473	1.8	A	0.432373	0.2	A	0.665527	1.9	A	0.601074	0.8	A	0.500000	2.1	A	0.601074	0.6	A	0.799316	strong similarity to p-nitrobenzyl esterase like protein An03g05860 - Aspergillus niger [truncated ORF][putative sequencing error]
Pc03g00220_at	3.5	A	0.144531	4.7	A	0.080566	4.1	P	0.018555	6.3	P	0.037598	4.9	A	0.219482	4.7	A	0.149658	5.9	A	0.067627	2.6	A	0.601074	1.3	A	0.780518	weak similarity to transcription factor involved in acriflavine resistance acr-2 - Neurospora crassa [putative sequencing error]
Pc03g00230_at	4.1	A	0.111572	4.1	A	0.194580	3.7	M	0.056152	0.5	A	0.633789	0.2	A	0.633789	3.6	A	0.274170	3.7	A	0.165771	0.8	A	0.780518	0.8	A	0.774414	strong similarity to hypothetical protein An03g05840 - Aspergillus niger [putative sequencing error]
Pc03g00240_at	5.4	A	0.095215	2.9	A	0.095215	6.4	P	0.037598	4.5	A	0.246094	2.0	A	0.334473	5.4	M	0.056152	1.5	A	0.665527	5.6	A	0.432373	2.6	A	0.72583	similarity to multidrug resistance protein Hol1 - Saccharomyces cerevisiae
Pc03g00250_at	0.1	A	0.997070	1.6	A	0.533936	0.3	A	0.850342	2.3	A	0.533936	2.3	A	0.398926	0.4	A	0.850342	4.5	A	0.129639	0.3	A	0.968018	6.3	A	0.533936	similarity to OSJNBb0103I08.10 - Oryza sativa
Pc03g00260_at	2.5	A	0.246094	0.5	A	0.633789	5.1	A	0.080566	5.5	A	0.095215	3.3	A	0.171387	0.2	A	0.932373	6.8	P	0.023926	4.8	A	0.27417	4.4	A	0.390625	strong similarity to mitogen-activated protein kinase sty1p - Schizosaccharomyces pombe [putative sequencing error]
Pc03g00270_at	0.9	A	0.696289	0.4	A	0.601074	0.9	A	0.725830	2.4	A	0.246094	0.8	A	0.633789	1.5	A	0.432373	1.0	A	0.633789	0.5	A	0.780518	4.2	A	0.38916	hypothetical protein
Pc03g00270_s_at	0.8	A	0.805420	0.5	A	0.904785	6.0	A	0.398926	0.2	A	0.981445	1.6	A	0.753906	0.5	A	0.943848	3.6	A	0.366211	4.2	A	0.689209	0.3	A	0.960449	hypothetical protein
Pc03g00280_s_at	55.4	P	0.001953	74.5	P	0.000732	70.7	P	0.001221	62.6	P	0.004150	60.9	P	0.001953	60.0	P	0.001221	77.8	P	0.000244	55.5	P	0.008057	48.3	P	0.018555	weak similarity to hypothetical protein An14g05070 - Aspergillus niger
Pc03g00290_at	1.2	A	0.828613	0.6	A	0.943848	1.2	A	0.805420	1.2	A	0.850342	0.9	A	0.828613	0.3	A	0.985840	4.6	A	0.533936	1.3	A	0.822998	1.2	A	0.850342	hypothetical protein
Pc03g00300_s_at	4.0	A	0.303711	3.2	A	0.432373	3.6	A	0.500000	7.6	A	0.246094	6.3	A	0.149658	2.9	A	0.398926	0.2	A	0.888428	4.5	A	0.424072	7.9	A	0.19458	similarity to hypothetical transcriptional regulator FCR1 - Candida albicans
Pc03g00310_at	15.0	P	0.000732	20.9	P	0.000732	31.1	P	0.000244	21.8	P	0.001221	24.6	P	0.000732	16.5	P	0.000732	13.4	P	0.002930	17.5	P	0.046143	30.3	P	0.000244	hypothetical protein [truncated ORF]
Pc04g00010_at	2.6	A	0.366211	1.9	A	0.633789	1.6	A	0.403809	4.1	A	0.174316	1.1	A	0.366211	0.3	A	0.911621	0.1	A	0.825684	2.3	A	0.432617	1.3	A	0.700195	strong similarity to developmental regulatory protein brlA - Aspergillus nidulans
Pc04g00010_s_at	6.2	A	0.194580	0.5	A	0.696289	7.6	A	0.334473	7.5	A	0.219482	7.1	A	0.274170	2.9	A	0.633789	6.1	A	0.095215	12.2	A	0.303711	8.2	A	0.390625	strong similarity to developmental regulatory protein brlA - Aspergillus nidulans
Pc04g00020_s_at	15.8	A	0.432373	13.0	A	0.500000	15.0	A	0.398926	32.9	A	0.366211	5.2	A	0.633789	14.8	A	0.398926	22.0	A	0.366211	7.1	A	0.567627	5.6	A	0.665527	hypothetical protein
Pc04g00020_x_at	1.1	A	0.725830	1.4	A	0.601074	1.6	A	0.725830	5.9	A	0.466064	1.1	A	0.780518	3.3	A	0.567627	0.6	A	0.696289	1.7	A	0.865479	7.1	A	0.533936	hypothetical protein
Pc24g02380_s_at	20.6	M	0.056152	19.8	P	0.046143	15.7	P	0.036133	17.2	P	0.030273	6.2	A	0.149658	16.5	A	0.080566	27.0	P	0.005859	16.9	A	0.129639	6.8	A	0.466064	similarity to hypothetical protein - Oryza sativa
Pc04g00040_at	1.2	A	0.567627	2.7	A	0.303711	4.4	P	0.014160	1.3	A	0.274170	3.9	A	0.129639	3.9	A	0.129639	5.2	A	0.366211	0.4	A	0.398926	2.1	A	0.298096	hypothetical protein
Pc04g00040_x_at	6.3	P	0.030273	2.7	P	0.034912	2.4	A	0.246094	2.7	A	0.303711	6.4	P	0.004150	7.9	P	0.023926	6.8	M	0.056152	6.9	A	0.077148	9.1	A	0.129639	hypothetical protein
Pc04g00050_x_at	90.1	P	0.010742	131.8	P	0.018555	32.4	P	0.000244	32.5	P	0.010742	82.5	P	0.000732	139.9	P	0.002930	458.9	P	0.030273	127.9	P	0.037598	81.4	P	0.010742	similarity to hypothetical protein contig1492_0.tfa_2370cg - Aspergillus fumigatus
Pc04g00060_at	418.0	P	0.000488	459.4	P	0.000488	386.4	P	0.000488	375.0	P	0.000488	359.4	P	0.000488	414.5	P	0.000488	341.8	P	0.000488	564.2	P	0.000488	563.4	P	0.000488	strong similarity to hypothetical protein An08g12110 - Aspergillus niger
Pc04g00060_s_at	159.8	P	0.000244	192.0	P	0.000244	117.7	P	0.000244	160.8	P	0.000244	105.1	P	0.000244	209.2	P	0.000244	170.0	P	0.000244	199	P	0.000244	173.8	P	0.000244	strong similarity to hypothetical protein An08g12110 - Aspergillus niger
Pc24g02800_s_at	0.3	A	0.850342	1.8	A	0.533936	4.7	A	0.334473	3.7	A	0.219482	0.8	A	0.696289	0.4	A	0.850342	5.2	A	0.432373	0.7	A	0.748535	0.5	A	0.901123	hypothetical protein
Pc04g00080_at	55.6	P	0.000244	48.5	P	0.000244	55.6	P	0.000732	51.6	P	0.000732	56.1	P	0.000244	44.6	P	0.000244	57.4	P	0.000244	40.9	P	0.000244	51.3	P	0.000732	strong similarity to protein encoded by ORF1 of transposon Ant1 - Aspergillus niger [putative pseudogene]
Pc04g00090_at	0.5	A	0.753906	0.1	A	0.943848	0.2	A	0.981445	0.2	A	0.981445	0.1	A	0.991943	0.6	A	0.904785	3.2	A	0.303711	0.1	A	0.988525	0.1	A	0.996826	strong similarity to hypothetical protein An05g02110 - Aspergillus niger
Pc04g00100_at	0.2	A	0.952637	0.1	A	0.873047	3.0	A	0.201660	1.2	A	0.330078	2.7	A	0.596191	0.3	A	0.798340	2.8	A	0.330078	0.2	A	0.971191	1.4	A	0.51123	similarity to ribonuclease H 3-5 exonuclease Rnh70 - Saccharomyces cerevisiae
Pc09g00030_at	17.8	P	0.000732	41.9	P	0.000244	9.0	P	0.000244	27.6	P	0.000244	5.6	A	0.067627	10.5	P	0.023926	14.1	P	0.005859	7.3	P	0.013672	12.8	P	0.005859	strong similarity to ribonuclease H 3-5 exonuclease like protein An11g03420 - Aspergillus niger
Pc09g00030_s_at	34.9	P	0.000244	49.3	P	0.000244	15.5	P	0.005859	26.5	P	0.004150	10.8	P	0.018555	9.7	P	0.010742	20.8	P	0.010742	1.7	A	0.567627	21.8	M	0.056152	strong similarity to ribonuclease H 3-5 exonuclease like protein An11g03420 - Aspergillus niger
Pc04g00110_x_at	7.2	P	0.004150	5.7	M	0.056152	7.4	M	0.056152	3.2	A	0.129639	6.6	P	0.046143	3.5	A	0.111572	3.8	A	0.111572	14	M	0.056152	9.3	A	0.108154	hypothetical protein
Pc04g00120_x_at	0.8	A	0.601074	7.7	M	0.056152	5.7	A	0.171387	2.5	A	0.366211	8.4	A	0.219482	3.4	A	0.398926	2.2	A	0.558594	0.5	A	0.72583	1.5	A	0.665527	hypothetical protein
Pc04g00130_s_at	0.2	A	0.981445	0.1	A	0.997070	0.2	A	0.989258	0.2	A	0.994141	0.2	A	0.999268	0.1	A	0.904785	4.3	A	0.194580	0.4	A	0.850342	0.1	A	0.943848	hypothetical protein
Pc04g00130_x_at	0.2	A	0.991943	0.2	A	0.953857	0.1	A	0.943848	0.3	A	0.904785	0.1	A	0.998047	0.4	A	0.976074	0.4	A	0.932373	0.1	A	0.962402	1.2	A	0.80542	hypothetical protein
Pc04g00140_at	0.5	A	0.624512	1.2	A	0.519531	0.1	A	0.940918	0.1	A	0.971680	0.6	A	0.596191	2.2	A	0.441895	6.1	P	0.044922	0.1	A	0.961914	0.1	A	0.924316	hypothetical protein
Pc24g03260_x_at	1.3	A	0.780518	0.5	A	0.850342	1.3	A	0.696289	0.2	A	0.962402	0.3	A	0.904785	0.4	A	0.888428	0.4	A	0.888428	0.2	A	0.77417	0.3	A	0.943848	hypothetical protein [truncated ORF]
Pc04g00160_s_at	4.0	A	0.219482	6.2	A	0.067627	7.8	A	0.080566	11.2	P	0.014160	5.0	A	0.194580	2.7	A	0.398926	4.0	A	0.077148	6.8	A	0.326172	1.1	A	0.828613	hypothetical protein
Pc04g00160_x_at	5.6	A	0.334473	6.1	A	0.129639	8.2	A	0.129639	6.9	A	0.067627	4.9	A	0.219482	1.2	A	0.432373	2.5	A	0.366211	13.9	M	0.056152	11	A	0.080566	hypothetical protein
Pc04g00170_s_at	3.5	A	0.466064	2.1	A	0.466064	4.1	A	0.303711	1.1	A	0.601074	1.2	A	0.725830	0.1	A	0.828613	0.6	A	0.696289	5.5	A	0.398926	0.8	A	0.870361	weak similarity to hypothetical protein SPAC15A10.09c - Schizosaccharomyces pombe
Pc04g00180_s_at	138.1	P	0.000244	87.9	P	0.000244	75.3	P	0.000732	69.5	P	0.002930	63.5	P	0.000244	57.9	P	0.000244	76.2	P	0.001953	64.6	P	0.000732	64.9	P	0.000244	similarity to hypothetical protein contig36.tfa_290wg - Aspergillus fumigatus
Pc04g00190_s_at	18.3	M	0.056152	19.5	A	0.095215	21.9	M	0.056152	25.2	P	0.046143	26.5	A	0.080566	11.4	A	0.149658	11.5	A	0.149658	16.5	A	0.149658	21.6	A	0.095215	hypothetical protein
Pc05g00010_x_at	0.2	A	0.870361	0.1	A	0.780518	0.6	A	0.601074	2.7	A	0.246094	4.6	A	0.129639	1.8	A	0.688477	3.2	A	0.274170	3.9	A	0.334473	4.5	A	0.5	hypothetical protein
Pc06g00010_at	8.8	A	0.067627	4.2	A	0.334473	8.9	A	0.129639	2.7	A	0.366211	7.5	A	0.129639	3.2	A	0.188477	0.2	A	0.904785	7.7	A	0.26709	9.4	A	0.334473	hypothetical protein
Pc06g00020_at	58.7	P	0.001221	60.0	P	0.001953	46.6	P	0.014160	53.8	P	0.014160	61.6	P	0.014160	43.0	P	0.002930	38.1	P	0.000244	52.1	P	0.01416	46.8	P	0.018555	strong similarity to hypothetical protein An19g00010 - Aspergillus niger
Pc06g00030_at	4.7	A	0.334473	6.4	A	0.366211	0.6	A	0.805420	0.7	A	0.665527	0.3	A	0.805420	2.1	A	0.559082	5.3	A	0.095215	4.4	A	0.5	2.7	A	0.718506	hypothetical protein
Pc06g00040_at	44.5	P	0.000244	58.1	P	0.000244	22.2	P	0.002930	32.3	P	0.000732	34.8	P	0.000732	47.0	P	0.000732	33.5	P	0.000732	34	P	0.001221	37.3	P	0.00415	strong similarity to phytochrome phy - Synechocystis sp.
Pc06g00050_at	3.0	A	0.067627	2.9	A	0.219482	11.6	P	0.046143	6.1	A	0.080566	3.5	A	0.398926	2.8	A	0.246094	1.1	A	0.696289	0.3	A	0.929688	0.4	A	0.905029	strong similarity to aspergillopepsin II precursor (acid proteinase A) - Aspergillus niger
Pc06g00060_at	1.2	A	0.725830	3.1	A	0.194580	0.6	A	0.780518	1.0	A	0.500000	0.6	A	0.633789	1.1	A	0.888428	0.4	A	0.953857	1	A	0.696289	4.7	A	0.52417	weak similarity to hypothetical protein AAN59045.1 - Streptococcus mutans
Pc06g00070_at	54.0	P	0.000244	59.3	P	0.000244	233.1	P	0.000244	324.2	P	0.000244	114.9	P	0.000244	163.8	P	0.000244	134.1	P	0.000244	323.4	P	0.000244	493.8	P	0.000244	strong similarity to hypothetical protein contig12.tfa_800cg - Aspergillus fumigatus
Pc06g00080_at	45.4	P	0.004150	56.4	P	0.001221	693.5	P	0.000244	932.3	P	0.000244	303.4	P	0.000244	734.3	P	0.000244	1068.6	P	0.000244	1799.6	P	0.000244	2249.4	P	0.000244	strong similarity to penicillolysin - Penicillium citrinum
Pc06g00090_at	174.3	P	0.000244	184.2	P	0.000244	137.5	P	0.000244	121.7	P	0.000244	153.6	P	0.000244	162.6	P	0.000244	233.1	P	0.000244	134.2	P	0.000244	139.9	P	0.000244	strong similarity to hypothetical membrane dipeptidase - Schizosaccharomyces pombe
Pc06g00100_at	39.5	P	0.008057	37.3	P	0.005859	45.3	P	0.000244	39.4	P	0.000244	43.5	P	0.000244	47.6	P	0.010742	47.9	P	0.008057	51.5	P	0.001953	47.7	P	0.000732	similarity to hypothetical nucleolar phosphoprotein - Neurospora crassa
Pc06g00110_at	54.1	P	0.000732	54.8	P	0.000244	83.8	P	0.000732	91.5	P	0.000244	89.9	P	0.000244	83.0	P	0.000732	101.0	P	0.000244	86.8	P	0.001953	85.4	P	0.000244	weak similarity to hypothetical transcriptional regulator SPCC417.09c - Schizosaccharomyces pombe [putative sequencing error]
Pc06g00120_at	3.2	A	0.194580	0.5	A	0.828613	6.9	P	0.002930	3.6	A	0.129639	2.5	A	0.080566	1.0	A	0.828613	0.7	A	0.753906	3.3	A	0.626465	6	A	0.687744	strong similarity to hypothetical protein An01g01630 - Aspergillus niger
Pc06g00130_at	0.6	A	0.780518	0.2	A	0.976074	0.2	A	0.904785	1.7	A	0.725830	0.6	A	0.828613	0.4	A	0.943848	0.4	A	0.932373	0.3	A	0.989258	0.4	A	0.953857	hypothetical protein
Pc06g00140_at	3.1	A	0.432373	2.3	A	0.171387	3.7	A	0.111572	2.3	A	0.296143	1.3	A	0.665527	0.4	A	0.625244	0.5	A	0.904785	0.1	A	0.822998	2.6	A	0.601074	similarity to hypothetical protein An01g07840 - Aspergillus niger
Pc06g00150_at	262.8	P	0.000244	398.4	P	0.000244	482.7	P	0.000244	527.4	P	0.000244	544.3	P	0.000244	532.8	P	0.000244	514.9	P	0.000244	382.5	P	0.000244	373.9	P	0.000244	similarity to hypothetical protein An12g06600 - Aspergillus niger
Pc06g00160_at	14.2	P	0.018555	10.3	P	0.005859	23.6	P	0.014160	20.9	P	0.005859	19.3	P	0.004150	14.3	P	0.008057	15.5	P	0.008057	18.6	A	0.107422	16.5	A	0.095215	similarity to hypothetical protein An04g04320 - Aspergillus niger
Pc06g00170_at	6.5	A	0.111572	9.8	P	0.046143	39.9	P	0.001221	30.2	P	0.000732	61.6	P	0.000244	49.8	P	0.000732	79.4	P	0.000244	69.6	P	0.000244	68.7	P	0.000244	weak similarity to gentisate 1,2-dioxygenases GDO - Pseudomonas alcaligenes
Pc06g00180_at	1986.9	P	0.000244	2197.3	P	0.000244	2191.1	P	0.000244	2622.5	P	0.000244	2325.8	P	0.000244	2906.0	P	0.000244	3189.2	P	0.000244	3473.4	P	0.000244	3133.5	P	0.000244	strong similarity to aldehyde dehydrogenase aldA - Aspergillus niger
Pc06g00190_at	4.2	A	0.095215	6.5	P	0.010742	10.6	P	0.005859	7.9	P	0.005859	7.4	P	0.001953	4.1	P	0.023926	17.3	P	0.005859	9.8	A	0.095215	12.1	P	0.035889	strong similarity to phytase phyA3 - Aspergillus fumigatus
Pc06g00200_at	0.4	A	0.962402	0.3	A	0.953857	0.5	A	0.828613	0.1	A	0.999756	0.5	A	0.904785	3.7	A	0.334473	0.2	A	0.995361	0.2	A	0.988525	0.2	A	0.999756	hypothetical protein
Pc06g00210_at	26.8	P	0.000244	24.4	P	0.010742	125.2	P	0.000244	104.2	P	0.000244	47.7	P	0.001221	59.5	P	0.000244	21.7	P	0.001221	17.9	P	0.005859	48.3	P	0.001953	strong similarity to secretory component IDGF - Sarcophaga peregrina
Pc06g00220_at	6.6	P	0.010742	3.5	P	0.014160	10.6	P	0.014160	8.7	P	0.023926	7.4	P	0.030273	8.1	A	0.111572	2.2	A	0.633789	5.2	A	0.171387	3.5	A	0.559082	similarity to hypothetical protein B2O8.260 - Neurospora crassa
Pc06g00230_at	8.5	A	0.171387	1.2	A	0.533936	3.6	A	0.398926	3.2	A	0.303711	0.8	A	0.753906	3.1	A	0.398926	3.4	A	0.274170	6.5	A	0.559082	1.7	A	0.780518	similarity to hypothetical protein contig61.tfa_1250cg - Aspergillus fumigatus
Pc06g00240_at	8.9	P	0.018555	10.8	P	0.001953	7.4	P	0.018555	8.7	P	0.004150	6.6	P	0.030273	6.5	A	0.129639	8.0	P	0.008057	7.6	A	0.19458	6.6	A	0.129639	weak similarity to SR protein kinase Sky1 - Saccharomyces cerevisiae
Pc06g00250_at	0.4	A	0.696289	2.3	A	0.303711	1.2	A	0.696289	2.4	A	0.398926	0.5	A	0.753906	1.0	A	0.500000	1.9	A	0.525635	1.5	A	0.665527	0.2	A	0.748291	strong similarity to hypothetical protein contig46_part_ii.tfa_2300cg - Aspergillus fumigatus
Pc06g00260_at	9.1	A	0.080566	6.0	P	0.030273	5.0	A	0.246094	9.9	A	0.111572	5.2	A	0.194580	1.6	A	0.432373	4.4	A	0.366211	2.1	A	0.366211	5.8	A	0.246094	similarity to hypothetical protein actVA-ORF4 - Streptomyces coelicolor
Pc06g00270_at	8.7	P	0.002930	13.4	P	0.005859	12.2	P	0.001953	10.4	P	0.005859	6.9	P	0.023926	8.9	P	0.030273	0.9	A	0.601074	11.7	A	0.149658	7.4	A	0.067627	strong similarity to hypothetical protein mg00562.1 - Magnaporthe grisea
Pc06g00280_at	46.0	P	0.000244	48.0	P	0.000244	32.2	P	0.000244	41.1	P	0.000244	29.7	P	0.000244	23.3	P	0.001953	17.2	P	0.014160	22.5	P	0.000244	19.7	P	0.00415	strong similarity to enoyl reductase of the lovastatin biosynthesis lovC - Aspergillus terreus
Pc06g00290_at	1.0	A	0.696289	1.8	A	0.246094	0.6	A	0.696289	2.3	A	0.432373	5.8	A	0.171387	3.6	A	0.274170	0.6	A	0.696289	6.6	A	0.219482	6.5	A	0.125244	similarity to cinnamyl-alcohol dehydrogenase CAD1 - Eucalyptus gunnii
Pc06g00300_at	0.2	A	0.904785	3.1	A	0.398926	3.0	A	0.303711	2.0	A	0.500000	1.0	A	0.725830	0.4	A	0.500000	2.8	A	0.725830	4.8	A	0.5	0.8	A	0.72583	strong similarity to NADH oxidase nadA - Aspergillus parasiticus
Pc06g00310_at	19.2	P	0.014160	15.0	P	0.008057	7.2	P	0.000732	10.4	P	0.030273	12.0	P	0.000732	12.1	P	0.000244	18.5	P	0.000244	11.2	A	0.107178	16.4	P	0.023926	weak similarity to transcription factor YAP1 - Kluyveromyces lactis
Pc06g00320_at	4.1	A	0.696289	0.3	A	0.888428	0.9	A	0.665527	4.0	A	0.533936	0.8	A	0.780518	1.8	A	0.850342	0.9	A	0.696289	0.2	A	0.99585	0.7	A	0.845215	strong similarity to hypothetical protein contig1493_1.tfa_1830wg - Aspergillus fumigatus
Pc06g00330_at	0.3	A	0.888428	2.4	A	0.111572	9.0	P	0.008057	5.9	P	0.023926	0.4	A	0.533936	5.1	P	0.035400	4.3	A	0.080566	3.7	A	0.5	3.5	A	0.559326	hypothetical protein
Pc06g00340_at	0.3	A	0.985840	2.7	A	0.398926	0.6	A	0.850342	0.3	A	0.989258	0.6	A	0.919434	1.8	A	0.466064	2.5	A	0.466064	0.2	A	0.968018	0.4	A	0.900635	hypothetical protein
Pc06g00350_at	0.3	A	0.901123	0.3	A	0.904785	0.2	A	0.780518	2.4	A	0.567627	0.4	A	0.994141	2.3	A	0.334473	0.8	A	0.780518	4.3	A	0.753906	0.3	A	0.929199	strong similarity to hypothetical protein An01g10680 - Aspergillus niger
Pc06g00360_at	16.1	P	0.001953	11.9	P	0.004150	17.1	A	0.095215	22.1	P	0.018555	16.2	P	0.008057	15.9	P	0.000244	14.0	P	0.000244	14.7	A	0.165771	19.9	A	0.111572	strong similarity to hypothetical protein contig46_part_ii.tfa_2400cg - Aspergillus fumigatus
Pc06g00370_at	11.0	P	0.023926	12.4	P	0.014160	8.2	P	0.023926	15.8	P	0.023926	14.9	P	0.014160	14.1	P	0.000244	13.8	P	0.000244	10.2	A	0.165527	19.5	P	0.010742	strong similarity to hypothetical protein G4P04 - Aspergillus nidulans
Pc06g00380_at	270.5	P	0.000244	295.8	P	0.000244	275.1	P	0.000244	287.9	P	0.000244	331.6	P	0.000244	270.7	P	0.000244	309.6	P	0.000244	283.3	P	0.000244	272.3	P	0.000244	strong similarity to dihydroorotase Ura4 - Saccharomyces cerevisiae
Pc06g00390_at	9.2	A	0.366211	11.3	A	0.129639	12.5	A	0.171387	11.5	A	0.194580	4.2	A	0.303711	7.6	A	0.194580	8.1	A	0.366211	13.1	A	0.334473	0.5	A	0.72583	strong similarity to hypothetical protein An01g10620 - Aspergillus niger
Pc06g00400_at	27.9	P	0.000244	32.4	P	0.001221	18.2	P	0.005859	25.2	P	0.000244	0.6	A	0.780518	8.1	P	0.046143	14.6	P	0.018555	13.2	P	0.018555	2.4	A	0.845459	weak similarity to hypothetical protein contig46_part_i.tfa_580wg - Aspergillus fumigatus
Pc06g00410_at	23.7	P	0.023926	28.1	P	0.001953	44.4	P	0.018555	41.8	P	0.014160	29.9	P	0.018555	49.6	P	0.001953	64.6	P	0.001221	38.4	P	0.030273	18.2	A	0.067627	hypothetical protein
Pc06g00420_at	23.8	P	0.002930	24.4	P	0.000244	18.8	P	0.001221	13.1	P	0.000244	22.5	P	0.001221	27.5	P	0.000244	26.8	P	0.008057	22.3	P	0.005859	33.5	P	0.001953	strong similarity to hypothetical protein contig_1_14_scaffold_1.tfa_840wg - Aspergillus nidulans
Pc06g00430_at	86.8	P	0.000244	87.2	P	0.000732	179.5	P	0.000244	187.0	P	0.000244	88.6	P	0.000244	103.1	P	0.000244	94.2	P	0.000244	114.4	P	0.000732	107	P	0.001953	strong similarity to ribonuclease T2 precursor rntB - Aspergillus oryzae
Pc06g00440_at	74.9	P	0.000244	77.7	P	0.000244	54.3	P	0.000244	55.9	P	0.000244	56.1	P	0.000244	37.9	P	0.000244	52.1	P	0.000732	58	P	0.000244	53.7	P	0.000244	strong similarity to hypothetical protein contig5_part_i.tfa_1630cg - Aspergillus fumigatus
Pc06g00450_at	5.7	A	0.095215	3.4	A	0.149658	3.0	A	0.246094	0.8	A	0.533936	0.7	A	0.725830	2.9	A	0.129639	3.0	A	0.398926	4	A	0.456787	6.3	A	0.295898	hypothetical protein
Pc06g00460_at	1.4	A	0.500000	2.0	A	0.633789	0.2	A	0.805420	0.3	A	0.943848	3.3	A	0.432373	1.2	A	0.665527	3.8	A	0.567627	0.6	A	0.932617	0.8	A	0.888428	hypothetical protein
Pc06g00470_at	72.8	P	0.000244	79.2	P	0.000244	40.9	P	0.000244	53.6	P	0.000244	9.6	A	0.080566	26.2	P	0.001953	8.5	P	0.010742	27.3	M	0.056152	40.9	P	0.00293	strong similarity to developmental regulatory protein brlA - Aspergillus nidulans
Pc06g00480_at	95.7	P	0.000244	86.3	P	0.000244	97.3	P	0.000244	92.2	P	0.000244	100.1	P	0.000244	101.2	P	0.000244	71.9	P	0.000244	101.6	P	0.000244	85.4	P	0.000244	strong similarity to hypothetical protein contig46_part_ii.tfa_2410wg - Aspergillus fumigatus
Pc06g00490_at	163.1	P	0.000244	214.2	P	0.000244	223.5	P	0.000244	182.9	P	0.000244	222.2	P	0.000244	212.1	P	0.000244	211.6	P	0.000244	250	P	0.000244	254.6	P	0.000244	strong similarity to hypothetical protein CAD21056.1 - Neurospora crassa
Pc06g00500_at	208.4	P	0.000244	178.0	P	0.000244	212.1	P	0.000244	184.6	P	0.000244	237.1	P	0.000244	197.4	P	0.000244	172.0	P	0.000244	185.9	P	0.000244	228.3	P	0.000244	similarity to eukaryotic translation initiation factor eIF2B subunit 3 - Homo sapiens
Pc06g00510_at	4.1	A	0.129639	4.3	A	0.149658	1.8	A	0.567627	1.5	A	0.567627	4.4	A	0.129639	2.4	A	0.366211	2.9	A	0.357666	5	A	0.326172	1.4	A	0.780518	hypothetical protein
Pc06g00520_at	170.1	P	0.000244	200.6	P	0.000244	146.4	P	0.000244	148.6	P	0.000244	149.4	P	0.000244	192.5	P	0.000244	144.8	P	0.000244	151.4	P	0.000244	178.9	P	0.000732	strong similarity to hypothetical protein contig46_part_ii.tfa_2540wg - Aspergillus fumigatus
Pc06g00530_at	0.7	A	0.633789	1.8	A	0.500000	2.7	A	0.274170	0.6	A	0.665527	3.0	A	0.171387	0.3	A	0.805420	4.7	A	0.246094	0.6	A	0.746826	3.7	A	0.171387	strong similarity to multidrug resistance protein Hol1 - Saccharomyces cerevisiae
Pc06g00540_at	2.3	A	0.633789	2.5	A	0.500000	1.3	A	0.633789	1.5	A	0.601074	1.0	A	0.665527	1.5	A	0.567627	0.7	A	0.725830	2.1	A	0.633789	1.5	A	0.718506	weak similarity to hypothetical protein 1144_scaffold_2.tfa_110cg - Fusarium graminearum
Pc06g00550_at	0.2	A	0.904785	0.3	A	0.466064	0.8	A	0.601074	0.9	A	0.366211	3.0	A	0.366211	0.4	A	0.870361	0.5	A	0.725830	6.1	A	0.466064	9	A	0.27417	similarity to hypothetical protein An03g05840 - Aspergillus niger
Pc06g00560_at	1.3	A	0.500000	0.6	A	0.850342	2.9	A	0.219482	1.5	A	0.432373	0.5	A	0.870361	1.0	A	0.567627	0.3	A	0.828613	0.2	A	0.952148	0.2	A	0.753906	strong similarity to p-nitrobenzyl esterase pnbA - Bacillus subtilis
Pc06g00570_at	54.5	P	0.030273	72.7	P	0.004150	68.9	P	0.023926	84.9	P	0.023926	57.9	P	0.014160	51.4	P	0.001953	74.8	P	0.004150	63.4	P	0.023926	53.4	P	0.030273	similarity to transcription factor Arg81 - Saccharomyces cerevisiae
Pc06g00580_at	6.5	P	0.023926	12.0	P	0.004150	14.3	P	0.008057	12.2	P	0.010742	7.7	P	0.037598	7.3	P	0.046143	4.6	A	0.067627	11	P	0.028564	13.2	A	0.080566	strong similarity to N-terminal of novel protein kinase like protein An04g07410 - Aspergillus niger [putative pseudogene]
Pc06g00590_at	1.6	A	0.334473	6.3	A	0.111572	9.0	A	0.111572	6.9	A	0.067627	4.7	A	0.067627	0.5	A	0.500000	3.7	A	0.274170	0.5	A	0.865479	7.3	A	0.124756	similarity to high-affinity nicotinic acid permease like protein An01g10360 - Aspergillus niger
Pc06g00600_at	7.2	P	0.001221	4.5	P	0.010742	7.8	P	0.008057	7.1	P	0.014160	8.2	P	0.001221	9.0	P	0.000732	8.0	P	0.013672	14.4	P	0.000732	13	P	0.018555	strong similarity to secreted beta-galactosidase lacA - Aspergillus niger
Pc06g00610_at	97.8	P	0.000732	99.6	P	0.000732	123.9	P	0.001221	108.1	P	0.001953	116.9	P	0.000732	131.2	P	0.000732	114.8	P	0.000244	142.9	P	0.000732	109.2	P	0.000732	similarity to fatty acid elongation protein Elo1 - Saccharomyces cerevisiae
Pc06g00620_at	36.7	P	0.001221	33.1	P	0.000732	50.9	P	0.002930	52.5	P	0.002930	34.8	P	0.001953	44.5	P	0.000732	24.7	P	0.005615	39.2	P	0.001221	20.7	A	0.111572	strong similarity to hypothetical protein An01g10310 - Aspergillus niger
Pc06g00630_at	86.8	P	0.001953	99.5	P	0.000732	95.9	P	0.001221	103.1	P	0.001221	121.3	P	0.000732	78.4	P	0.000244	96.7	P	0.000244	117.5	P	0.001221	128.8	P	0.001221	strong similarity to hypothetical protein An08g09090 - Aspergillus niger
Pc06g00640_at	40.1	P	0.000244	30.1	P	0.000732	38.0	P	0.001221	44.6	P	0.001953	42.6	P	0.001953	40.1	P	0.000244	70.4	P	0.000244	52.1	P	0.000732	42.3	P	0.001953	similarity to Na+ H+ antiporter NapA - Enterococcus hirae
Pc06g00650_at	266.4	P	0.000244	337.7	P	0.000244	204.7	P	0.000244	235.0	P	0.000244	229.6	P	0.000244	349.5	P	0.000244	472.0	P	0.000244	322.1	P	0.000244	254.4	P	0.000244	strong similarity to hypothetical protein 1147_scaffold_2.tfa_40cg - Fusarium graminearum
Pc06g00660_at	0.5	A	0.753906	0.3	A	0.919434	4.8	A	0.246094	0.6	A	0.805420	1.6	A	0.500000	0.4	A	0.919434	5.9	A	0.500000	7.6	A	0.246094	0.6	A	0.980469	similarity to negative regulatory protein Hex2 - Saccharomyces cerevisiae
Pc06g00670_at	4.8	A	0.129639	4.8	A	0.303711	4.5	A	0.194580	1.1	A	0.366211	0.2	A	0.904785	4.2	A	0.246094	5.7	A	0.194580	0.6	A	0.80542	5.7	A	0.19458	strong similarity to hypothetical protein An14g05580 - Aspergillus niger
Pc06g00680_at	199.9	P	0.000244	222.1	P	0.000244	97.0	P	0.000244	181.7	P	0.000244	21.6	P	0.000732	16.7	P	0.000244	10.8	P	0.005859	69.4	P	0.000732	34.2	P	0.000244	strong similarity to heat shock protein hsp30 - Aspergillus nidulans
Pc06g00690_at	27.1	P	0.000244	23.7	P	0.001953	8.4	P	0.010742	15.2	P	0.000244	6.3	P	0.018555	4.4	P	0.014160	14.8	P	0.000732	19.3	P	0.001221	12.5	P	0.00415	hypothetical protein
Pc06g00700_at	169.8	P	0.000244	154.1	P	0.000244	194.3	P	0.000244	182.4	P	0.000244	210.8	P	0.000244	127.6	P	0.000244	117.2	P	0.000244	196.7	P	0.000244	214.2	P	0.000244	strong similarity to hypothetical protein YOR243c - Saccharomyces cerevisiae
Pc06g00710_at	178.2	P	0.000244	178.6	P	0.000244	186.5	P	0.000732	173.5	P	0.000732	174.2	P	0.000244	185.9	P	0.000244	112.9	P	0.000244	197.7	P	0.000244	203.7	P	0.000244	strong similarity to 150 kDa oxygen regulated protein ORP150 - Rattus norvegicus
Pc06g00720_at	307.1	P	0.000244	329.2	P	0.000244	202.7	P	0.000244	218.4	P	0.000244	246.7	P	0.000244	819.4	P	0.000244	497.5	P	0.000244	640.1	P	0.000244	433.9	P	0.000244	similarity to cellulosomal scaffoldin anchoring protein C - Acetivibrio cellulolyticus
Pc06g00730_at	0.8	A	0.725830	0.5	A	0.601074	0.8	A	0.696289	0.6	A	0.805420	0.6	A	0.753906	6.5	A	0.067627	0.7	A	0.850342	0.4	A	0.969727	0.3	A	0.850342	hypothetical protein
Pc06g00740_at	71.5	P	0.000244	71.1	P	0.000244	93.7	P	0.000244	87.5	P	0.000244	100.4	P	0.000732	66.3	P	0.000244	71.6	P	0.000244	76.9	P	0.000244	83.6	P	0.000244	strong similarity to cytoskeleton-associated protein like protein An01g13230 - Aspergillus niger
Pc06g00750_at	29.8	P	0.000732	21.4	P	0.001953	34.6	P	0.000732	31.2	P	0.000732	19.9	P	0.000244	38.6	P	0.000732	29.1	P	0.001953	28.8	P	0.000732	26.7	P	0.001221	strong similarity to hypothetical protein An01g13240 - Aspergillus niger
Pc06g00760_at	87.9	P	0.000244	66.2	P	0.000244	64.0	P	0.000244	51.4	P	0.000244	59.1	P	0.000244	66.4	P	0.000244	56.1	P	0.000244	79.3	P	0.000244	74.9	P	0.000244	similarity to hypothetical protein YKL047w - Saccharomyces cerevisiae
Pc06g00770_at	2.3	A	0.500000	4.1	A	0.334473	0.9	A	0.601074	0.5	A	0.665527	3.5	A	0.303711	0.8	A	0.567627	6.0	A	0.149658	0.7	A	0.72583	1.3	A	0.334473	strong similarity to hypothetical protein ncu09209.1 - Neurospora crassa
Pc06g00780_at	1.8	A	0.500000	0.6	A	0.633789	1.4	A	0.696289	0.1	A	0.845215	0.4	A	0.725830	3.3	A	0.239502	0.4	A	0.696289	2.6	A	0.5	1.8	A	0.658447	similarity to hypothetical protein An07g00900 - Aspergillus niger [putative pseudogene]
Pc06g00790_at	0.3	A	0.976074	0.4	A	0.567627	1.9	A	0.456543	3.3	A	0.334473	3.4	A	0.398926	1.1	A	0.500000	0.6	A	0.725830	4.1	A	0.366211	3.3	A	0.633789	weak similarity to hypothetical protein contig_1_98_scaffold_6.tfa_760cg - Aspergillus nidulans
Pc06g00800_at	33.7	P	0.001953	39.8	P	0.001953	61.1	P	0.000244	48.7	P	0.001221	55.8	P	0.000244	79.1	P	0.000244	81.4	P	0.000244	57	P	0.00293	37.7	P	0.00415	strong similarity to 1,3,6,8-tetrahydroxynaphthalene reductase like protein An07g01830 - Aspergillus niger
Pc06g00810_at	39.3	P	0.000244	61.7	P	0.000244	58.8	P	0.000244	53.6	P	0.000244	73.9	P	0.000244	54.3	P	0.000244	63.4	P	0.000244	49	P	0.000244	63.1	P	0.000244	similarity to C-8,7 sterol isomerase - Arabidopsis thaliana
Pc06g00820_at	7.9	A	0.432373	9.9	A	0.067627	4.9	A	0.219482	2.4	A	0.398926	4.3	A	0.366211	16.7	A	0.194580	12.0	A	0.067627	2.7	A	0.466064	3.4	A	0.567627	strong similarity to splicing coactivator subunit like protein An01g13270 - Aspergillus niger [truncated ORF]
Pc06g00830_at	134.7	P	0.004150	115.7	P	0.005859	165.7	P	0.018555	134.1	P	0.023926	91.2	P	0.030273	171.4	P	0.000732	115.6	P	0.002930	145.9	P	0.037598	133	P	0.023926	strong similarity to splicing coactivator subunit like protein An01g13270 - Aspergillus niger [truncated ORF]
Pc06g00840_at	36.9	P	0.000244	31.0	P	0.000244	30.6	P	0.000244	33.5	P	0.001953	33.3	P	0.000732	36.6	P	0.000244	24.2	P	0.000244	32.1	P	0.001953	45.5	P	0.000244	strong similarity to RAD54B like protein An01g13280 - Aspergillus niger
Pc06g00850_at	1212.2	P	0.000244	1214.4	P	0.000244	901.0	P	0.000244	1105.8	P	0.000244	871.8	P	0.000244	959.2	P	0.000244	980.0	P	0.000244	1045.4	P	0.000244	1210.3	P	0.000244	strong similarity to choline permease Hnm1 - Saccharomyces cerevisiae
Pc06g00860_at	823.3	P	0.000244	821.7	P	0.000244	1267.4	P	0.000244	1332.8	P	0.000244	1422.5	P	0.000244	1518.1	P	0.000244	1793.5	P	0.000244	1339	P	0.000244	1488.1	P	0.001221	similarity to putative integral membrane protein CAF32121.1 AfA33H4.055c - Aspergillus fumigatus
Pc06g00870_at	8.7	P	0.005859	5.2	P	0.000732	18.6	P	0.000244	11.7	P	0.001221	12.1	P	0.001953	8.0	P	0.046143	1.5	A	0.366211	4.2	A	0.239502	7.8	P	0.02832	hypothetical protein
Pc06g00880_at	6.9	A	0.111572	12.2	P	0.002930	13.5	P	0.010742	25.3	P	0.001953	15.2	P	0.004150	17.6	P	0.001221	24.4	P	0.000732	28.2	P	0.008057	42.7	P	0.00293	weak similarity to hypothetical protein An06g02110 - Aspergillus niger
Pc06g00890_at	141.5	P	0.000244	173.3	P	0.000244	146.3	P	0.000244	154.4	P	0.000244	116.8	P	0.000244	119.5	P	0.000244	104.4	P	0.000244	124.1	P	0.000244	176.7	P	0.000244	strong similarity to heat shock protein Hsp104 - Saccharomyces cerevisiae
Pc06g00900_at	4.9	A	0.129639	1.3	A	0.466064	3.1	A	0.129639	1.3	A	0.219482	5.5	P	0.037598	3.9	A	0.213135	7.5	P	0.014160	4.2	A	0.390625	2.4	A	0.334473	hypothetical protein
Pc06g00910_at	264.5	P	0.000244	326.9	P	0.000244	272.5	P	0.000244	271.2	P	0.000244	308.3	P	0.000244	396.2	P	0.000244	463.1	P	0.000244	292	P	0.000244	294.6	P	0.000244	strong similarity to hypothetical protein An01g13370 - Aspergillus niger
Pc06g00920_at	86.6	P	0.018555	85.1	P	0.014160	121.2	P	0.014160	113.9	P	0.005859	104.1	P	0.010742	74.3	P	0.004150	115.0	P	0.002930	109.4	P	0.023926	129.1	P	0.030273	hypothetical protein
Pc06g00930_at	5.2	A	0.246094	4.1	A	0.067627	6.7	A	0.095215	3.3	A	0.303711	9.8	A	0.095215	0.2	A	0.919434	7.2	A	0.219482	5.8	A	0.533936	3.9	A	0.432373	strong similarity to serine protease SP1 like protein An07g00580 - Aspergillus niger
Pc06g00940_at	2.5	A	0.274170	4.5	A	0.171387	6.4	A	0.095215	5.5	A	0.194580	7.3	M	0.056152	0.9	A	0.753906	2.5	A	0.432373	3.8	A	0.466064	7.3	A	0.239258	similarity to hypothetical protein mg11070.1 - Magnaporthe grisea
Pc06g00950_at	220.6	P	0.004150	215.7	P	0.018555	213.5	P	0.004150	203.2	P	0.004150	161.6	P	0.005859	61.2	P	0.004150	128.7	P	0.008057	185.4	P	0.00415	226.1	P	0.00293	weak similarity to hypothetical protein CAD21062.1 - Neurospora crassa
Pc06g00960_at	173.2	P	0.000732	185.8	P	0.000732	169.0	P	0.000732	134.2	P	0.000244	166.7	P	0.000732	168.1	P	0.000732	197.8	P	0.000244	133.5	P	0.000732	156.3	P	0.000244	strong similarity to homolog of the prefoldin subunit 4 like protein An01g13400 - Aspergillus niger
Pc06g00970_at	225.1	P	0.000244	239.2	P	0.000244	264.9	P	0.000244	245.6	P	0.000244	300.0	P	0.000244	339.9	P	0.000244	324.8	P	0.000244	321.9	P	0.000244	319.8	P	0.000244	strong similarity to hypothetical protein hsp70 - Neurospora crassa
Pc06g00980_at	91.0	P	0.000244	84.6	P	0.000244	76.0	P	0.000244	68.6	P	0.000244	82.7	P	0.000244	63.4	P	0.000732	120.9	P	0.000244	93.6	P	0.000244	75.5	P	0.000244	strong similarity to hypothetical protein B9B15.50 - Neurospora crassa
Pc06g00990_at	96.7	P	0.000244	106.1	P	0.000244	97.3	P	0.000244	101.6	P	0.000244	109.2	P	0.000244	88.1	P	0.000244	124.3	P	0.000244	92	P	0.000244	89.5	P	0.000244	similarity to hypothetical protein B9B15.40 - Neurospora crassa
Pc06g01000_at	36.1	P	0.030273	22.5	P	0.030273	17.6	P	0.046143	17.8	M	0.056152	19.8	P	0.030273	16.6	P	0.023926	10.2	A	0.129639	26	P	0.037598	37.1	P	0.037598	similarity to acetate regulatory DNA binding protein facB - Aspergillus niger
Pc06g01010_at	1.1	A	0.466064	0.9	A	0.366211	0.5	A	0.850342	1.9	A	0.665527	2.8	A	0.366211	2.5	A	0.533936	0.2	A	0.725830	4.3	A	0.559082	0.2	A	0.980225	similarity to MFS drug transporter Bcmfs1 - Botryotinia fuckeliana
Pc06g01020_at	52.6	P	0.000244	47.2	P	0.000244	45.2	P	0.000244	39.9	P	0.000244	55.3	P	0.000244	72.8	P	0.000732	70.9	P	0.001221	65.3	P	0.000244	55.8	P	0.000732	strong similarity to hypothetical amidase Z37509 - Saccharomyces cerevisiae
Pc06g01030_at	3.5	P	0.022949	1.9	A	0.398926	5.9	P	0.030273	4.2	A	0.334473	4.7	P	0.037598	9.0	P	0.001953	8.8	P	0.010742	2.9	A	0.592773	3.6	A	0.466064	hypothetical protein
Pc06g01040_at	94.8	P	0.000244	93.6	P	0.000732	103.5	P	0.000244	91.8	P	0.001953	76.6	P	0.000244	86.3	P	0.000732	89.3	P	0.001953	112.4	P	0.000244	105.3	P	0.001953	similarity to thioesterase II hTE - Homo sapiens
Pc06g01050_at	3.3	A	0.149658	3.6	A	0.274170	12.9	P	0.030273	11.0	P	0.004150	3.2	A	0.111572	12.8	P	0.037598	10.6	P	0.002930	10.6	P	0.022705	18.6	P	0.001953	similarity to hypothetical protein mlr7324 - Mesorhizobium loti
Pc06g01060_at	4.9	A	0.095215	0.9	A	0.432373	0.3	A	0.780518	0.3	A	0.976074	0.7	A	0.533936	1.8	A	0.466064	4.9	A	0.246094	1.9	A	0.828613	0.3	A	0.953857	hypothetical protein
Pc06g01070_at	55.0	P	0.000244	63.4	P	0.000244	92.8	P	0.000244	80.1	P	0.000244	78.0	P	0.000244	54.6	P	0.000244	55.3	P	0.000732	76.6	P	0.001221	67.6	P	0.000244	strong similarity to membrane protein Tpo2 - Saccharomyces cerevisiae
Pc06g01080_at	1.3	A	0.601074	3.8	P	0.046143	0.8	A	0.432373	7.7	A	0.219482	3.1	A	0.334473	4.5	A	0.334473	0.8	A	0.696289	8.9	A	0.334473	1.1	A	0.665527	similarity to hypothetical protein 15_scaffold_1.tfa_350cg - Fusarium graminearum
Pc06g01090_at	4.8	M	0.056152	1.7	A	0.219482	6.0	P	0.030273	6.0	A	0.080566	8.6	P	0.008057	1.6	A	0.466064	4.0	A	0.171387	0.3	A	0.625732	4.8	A	0.245605	strong similarity to alpha-amylase precursor amy - Bacillus amyloliquefaciens
Pc06g01100_at	11.7	P	0.004150	17.9	P	0.002930	16.6	P	0.005859	22.8	P	0.023926	20.3	P	0.023926	16.6	P	0.000244	44.1	P	0.001953	19.7	A	0.27417	17	P	0.023926	similarity to hypothetical protein 1460_scaffold_8.tfa_310cg - Fusarium graminearum
Pc06g01110_at	2003.7	P	0.000244	1620.6	P	0.000244	1399.8	P	0.000244	1518.5	P	0.000244	1461.9	P	0.000244	1862.7	P	0.000244	1596.5	P	0.000244	1754.5	P	0.000244	1770.9	P	0.000244	strong similarity to mitochondrial phosphate transport protein Mir1 - Saccharomyces cerevisiae
Pc06g01120_at	6.4	M	0.056152	4.4	P	0.046143	3.7	M	0.056152	5.7	A	0.067627	3.6	A	0.219482	2.2	A	0.274170	2.4	A	0.246094	0.6	A	0.466064	6.7	P	0.046143	strong similarity to 5-exo-alcohol dehydrogenase FdeH - Pseudomonas putida
Pc06g01130_at	0.6	A	0.567627	1.9	A	0.334473	0.7	A	0.725830	0.5	A	0.870361	3.0	A	0.466064	1.9	A	0.398926	6.6	A	0.246094	2.2	A	0.780518	0.7	A	0.850342	weak similarity to hypothetical protein homolog of yveG CAC3321 - Clostridium acetobutylicum
Pc06g01140_at	4.5	A	0.274170	0.2	A	0.500000	0.3	A	0.725830	2.1	A	0.567627	0.9	A	0.633789	3.2	A	0.171387	2.8	A	0.500000	0.2	A	0.930176	5.1	A	0.266846	strong similarity to p-nitrobenzyl esterase pnbA - Bacillus subtilis
Pc06g01150_at	1.1	A	0.633789	2.6	A	0.171387	0.6	A	0.432373	0.3	A	0.633789	1.6	A	0.194580	4.7	A	0.466064	3.8	A	0.129639	7.8	A	0.27417	1.3	A	0.558594	strong similarity to hypothetical protein SPCC757.02c - Schizosaccharomyces pombe
Pc06g01160_at	1.2	A	0.805420	0.9	A	0.601074	5.5	A	0.274170	0.6	A	0.828613	0.5	A	0.870361	0.5	A	0.953857	5.0	A	0.194580	3.2	A	0.633789	1.4	A	0.962891	strong similarity to 4-coumarate-CoA ligase 4CL - Arabidopsis thaliana
Pc06g01170_at	0.8	A	0.780518	0.4	A	0.828613	0.8	A	0.533936	2.5	A	0.171387	3.3	A	0.366211	1.9	A	0.567627	4.0	A	0.366211	0.2	A	0.943848	3.2	A	0.366211	strong similarity to hypothetical sterigmatocystin biosythesis monooxygenase stcW - Aspergillus nidulans
Pc06g01180_at	0.6	A	0.805420	0.4	A	0.953857	0.8	A	0.888428	2.1	A	0.633789	0.4	A	0.932373	0.2	A	0.997070	0.6	A	0.870361	0.5	A	0.943848	0.4	A	0.953857	strong similarity to probable acyl-CoA dehydrogenase - Glomus intraradices
Pc06g01190_at	203.1	P	0.000244	227.6	P	0.000244	242.7	P	0.000244	215.0	P	0.000244	271.0	P	0.000244	296.0	P	0.000732	348.3	P	0.000244	309.6	P	0.000244	285.3	P	0.000244	similarity to hypothetical transcription regulator SPBC530.05 - Schizosaccharomyces pombe
Pc06g01200_at	14.9	P	0.000244	11.3	P	0.002930	13.2	P	0.018555	13.8	P	0.008057	16.0	P	0.002930	8.1	A	0.080566	11.6	P	0.000244	11.9	P	0.018555	13.8	P	0.023926	strong similarity to hypothetical protein contig_1_64_scaffold_4.tfa_460wg - Aspergillus nidulans
Pc06g01210_at	1.0	A	0.567627	0.4	A	0.567627	2.0	A	0.219482	2.6	A	0.274170	0.2	A	0.888428	2.5	A	0.274170	2.4	A	0.366211	0.7	A	0.633789	3.2	A	0.688721	similarity to zinc-finger transcription factor amdA - Aspergillus nidulans
Pc06g01220_at	15.1	A	0.095215	15.9	A	0.111572	15.3	A	0.095215	18.4	A	0.095215	13.9	A	0.095215	8.6	A	0.149658	12.0	P	0.030273	15	P	0.037598	10.4	A	0.171387	weak similarity to hypothetical protein yor084w - Saccharomyces cerevisiae
Pc06g01230_at	3.4	P	0.008057	1.1	A	0.366211	3.5	P	0.046143	2.5	A	0.111572	4.3	A	0.149658	4.7	A	0.194580	2.2	A	0.466064	5.1	A	0.076904	1.2	A	0.726318	strong similarity to lanosterol synthase erg7p - Schizosaccharomyces pombe [putative sequencing error]
Pc06g01240_at	97.0	P	0.000244	119.1	P	0.000244	107.9	P	0.000244	105.8	P	0.000244	119.5	P	0.000244	188.8	P	0.000244	187.2	P	0.000244	145.2	P	0.000244	123.1	P	0.000244	strong similarity to poly(A) polymerase pla1p - Schizosaccharomyces pombe
Pc06g01250_at	111.4	P	0.000244	188.5	P	0.000244	217.7	P	0.000244	188.2	P	0.000244	271.0	P	0.000244	173.4	P	0.000244	257.2	P	0.000244	184	P	0.001953	202.8	P	0.000244	strong similarity to clavaminate synthase orfdwn1 like protein An01g13580 - Aspergillus niger
Pc06g01260_at	61.4	P	0.000244	52.0	P	0.000244	43.5	P	0.000732	41.9	P	0.000244	54.1	P	0.000244	38.6	P	0.000244	51.8	P	0.000732	32.9	P	0.000244	38.5	P	0.001221	strong similarity to hypothetical flavoprotein oxygenase PA1644 - Pseudomonas aeruginosa
Pc06g01270_at	110.6	P	0.000244	114.9	P	0.000244	123.8	P	0.000244	122.1	P	0.000244	118.7	P	0.000244	113.4	P	0.000244	123.5	P	0.000244	108.6	P	0.000244	100.1	P	0.000244	weak similarity to nitrogen assimilation regulatory protein nit-4 - Neurospora crassa
Pc06g01280_at	56.0	P	0.001221	67.5	P	0.000732	55.3	P	0.001221	66.3	P	0.002930	63.6	P	0.001221	76.4	P	0.000244	61.9	P	0.000244	75.9	P	0.00415	80.4	P	0.00415	strong similarity to hypothetical protein contig46_part_ii.tfa_1510wg - Aspergillus fumigatus
Pc06g01290_at	1010.5	P	0.000244	977.2	P	0.000244	976.9	P	0.000244	1093.5	P	0.000244	940.1	P	0.000244	1128.8	P	0.000244	1181.1	P	0.000244	902.9	P	0.000244	780.1	P	0.000244	strong similarity to glycine-rich RNA-binding protein like protein An02g12270 - Aspergillus niger
Pc06g01300_at	8.1	P	0.000244	14.6	P	0.001953	14.2	P	0.030273	14.7	P	0.000732	12.1	P	0.002930	11.0	P	0.008057	17.4	P	0.000244	13.1	P	0.00293	7.7	P	0.01416	strong similarity to thioredoxin - Aspergillus nidulans
Pc06g01310_at	0.3	A	0.919434	0.2	A	0.919434	1.1	A	0.500000	0.5	A	0.533936	0.3	A	0.725830	2.7	A	0.274170	0.6	A	0.888428	2.4	A	0.238281	4.3	A	0.5	strong similarity to brown 2 protein abr2 - Aspergillus fumigatus [putative sequencing error]
Pc06g01320_at	60.8	P	0.000244	67.7	P	0.000244	86.2	P	0.000244	57.1	P	0.000244	54.4	P	0.000244	66.8	P	0.000244	58.3	P	0.000244	51.9	P	0.000732	50.7	P	0.000244	similarity to copper homeostasis protein Cup9 - Saccharomyces cerevisiae
Pc06g01330_at	9.0	A	0.095215	6.8	P	0.018555	4.9	A	0.194580	3.5	A	0.219482	3.4	A	0.334473	6.1	A	0.334473	7.9	A	0.274170	5.9	A	0.625244	1.9	A	0.753906	strong similarity to hypothetical protein contig202.tfa_250wg - Aspergillus fumigatus [putative pseudogene]
Pc06g01340_at	12.1	P	0.000732	10.4	P	0.001221	7.7	P	0.014160	7.6	A	0.080566	8.1	P	0.023926	10.0	A	0.067627	14.7	P	0.004150	8.2	A	0.16626	13.4	P	0.043457	strong similarity to high affinity glucose transporter HGT1 - Kluyveromyces lactis
Pc06g01350_at	35.6	P	0.000244	39.0	P	0.000244	31.2	P	0.000244	35.2	P	0.000244	25.8	P	0.000244	39.6	P	0.000244	43.3	P	0.000732	30.6	P	0.000244	27.5	P	0.000732	strong similarity to bifunctiona xylosidase-arabinosidase xarB - Thermoanaerobacter ethanolicus
Pc06g01360_at	44.4	P	0.000244	44.7	P	0.000244	29.7	P	0.000244	35.3	P	0.000244	32.2	P	0.000244	36.0	P	0.000244	50.7	P	0.000244	45.3	P	0.000244	34.3	P	0.000244	similarity to bifunctiona xylosidase-arabinosidase xarB - Thermoanaerobacter ethanolicus
Pc06g01370_at	46.3	P	0.000244	44.4	P	0.000244	44.8	P	0.000244	38.6	P	0.000244	45.8	P	0.000244	41.3	P	0.000732	33.2	P	0.000244	44.3	P	0.001953	41.7	P	0.000244	strong similarity to hypothetical membrane protein YOL119c - Saccharomyces cerevisiae
Pc06g01380_at	3.2	A	0.398926	4.1	A	0.432373	3.7	A	0.533936	1.6	A	0.567627	0.5	A	0.688721	0.4	A	0.696289	1.2	A	0.557861	1.7	A	0.665527	5	A	0.466064	weak similarity to acetyl xylan esterase precursor axe1 - Trichoderma reesei
Pc06g01390_at	2.5	A	0.246094	2.0	A	0.633789	1.7	A	0.194580	1.0	A	0.303711	0.2	A	0.696289	3.0	A	0.725830	0.3	A	0.850342	6.3	A	0.26709	4.2	A	0.32666	similarity to RNA polymerase II transcription factor Upc2 - Saccharomyces cerevisiae
Pc06g01400_at	13.9	P	0.030273	18.7	P	0.023926	9.8	P	0.037598	14.9	P	0.023926	15.2	P	0.030273	10.4	A	0.080566	9.8	P	0.030273	16.7	A	0.067627	14.8	A	0.144531	strong similarity to hypothetical protein SPAC1039.06 - Schizosaccharomyces pombe
Pc06g01410_at	0.2	A	0.968018	0.5	A	0.665527	0.1	A	0.932373	1.3	A	0.533936	1.5	A	0.432373	2.9	A	0.246094	2.7	A	0.567627	0.8	A	0.72583	0.6	A	0.696289	strong similarity to serine racemase - Mus musculus
Pc06g01420_at	3.3	A	0.194580	0.2	A	0.904785	3.5	A	0.219482	2.3	A	0.432373	3.7	A	0.149658	1.5	A	0.567627	0.5	A	0.780518	0.4	A	0.634033	2.8	A	0.696289	strong similarity to nitrilase Nit1 - Mus musculus
Pc06g01430_at	0.7	A	0.633789	2.6	A	0.500000	0.5	A	0.805420	0.3	A	0.850342	1.7	A	0.665527	6.9	A	0.171387	2.7	A	0.500000	2.4	A	0.850342	7.7	A	0.238281	similarity to severin kinase - Dictyostelium discoideum
Pc06g01440_at	74.4	P	0.000244	51.3	P	0.000732	53.1	P	0.001221	55.9	P	0.002930	45.0	P	0.001953	47.7	P	0.000244	50.6	P	0.000244	69.1	P	0.000732	73.6	P	0.000732	weak similarity to zinc-finger transcription factor pro1 - Sordaria macrospora
Pc06g01450_at	0.2	A	0.995850	0.8	A	0.805420	0.5	A	0.696289	3.1	A	0.219482	3.2	A	0.171387	0.4	A	0.932373	0.2	A	0.962402	2.9	A	0.491211	5.1	A	0.398926	strong similarity to hypothetical protein brt1 - Schizophyllum commune
Pc06g01460_at	1.1	A	0.633789	0.1	A	0.870361	3.0	A	0.567627	0.4	A	0.696289	1.0	A	0.805420	2.8	A	0.696289	0.2	A	0.981445	0.4	A	0.870361	0.3	A	0.901123	strong similarity to hypothetical protein An09g06370 - Aspergillus niger
Pc06g01470_at	0.8	A	0.828613	0.3	A	0.850342	0.4	A	0.828613	0.3	A	0.850342	1.4	A	0.696289	0.4	A	0.696289	1.8	A	0.725830	0.4	A	0.904785	0.1	A	0.974609	hypothetical protein
Pc06g01480_at	207.9	P	0.000244	357.7	P	0.000244	408.0	P	0.000244	394.7	P	0.000244	320.2	P	0.000244	419.6	P	0.000244	449.1	P	0.000244	353.8	P	0.000244	347.9	P	0.000244	strong similarity to maltose transport protein Mal31 - Saccharomyces cerevisiae
Pc06g01490_at	0.2	A	0.916016	0.5	A	0.932373	3.7	A	0.633789	0.8	A	0.567627	0.4	A	0.981445	4.4	A	0.095215	4.7	A	0.432373	0.8	A	0.865234	0.4	A	0.984863	strong similarity to hypothetical amine transporter SPCC18.02 - Schizosaccharomyces pombe
Pc06g01500_at	5.2	A	0.194580	15.8	A	0.111572	25.2	P	0.046143	23.9	A	0.067627	18.0	A	0.095215	15.3	A	0.067627	8.2	A	0.144531	6.7	A	0.398926	11.8	A	0.334473	strong similarity to hypothetical protein An12g02740 - Aspergillus niger
Pc06g01510_at	3.7	A	0.194580	5.5	M	0.056152	12.8	P	0.023926	13.5	P	0.010742	8.9	P	0.008057	7.7	P	0.037598	4.1	A	0.533936	11.2	P	0.030273	9.6	P	0.023926	similarity to hypothetical protein AAM35689.1 - Xanthomonas axonopodis
Pc06g01520_at	4.8	A	0.246094	2.4	A	0.246094	11.8	P	0.005859	10.9	P	0.018555	7.5	P	0.001953	8.9	P	0.046143	8.2	P	0.010742	5.8	A	0.334473	4.5	A	0.330322	strong similarity to hypothetical protein 1323_scaffold_5.tfa_400cg - Fusarium graminearum
Pc06g01530_at	3.3	A	0.753906	5.6	A	0.500000	32.4	A	0.129639	33.4	A	0.095215	10.1	A	0.067627	9.6	A	0.149658	5.0	A	0.466064	6.9	A	0.633789	6	A	0.303711	similarity to hypothetical protein 4 - Streptomyces coelicolor
Pc06g01540_at	4.2	A	0.129639	0.6	A	0.334473	8.7	P	0.001221	8.4	P	0.000244	6.1	P	0.005859	5.9	A	0.219482	0.2	A	0.432373	2.2	A	0.592773	11.4	P	0.028809	strong similarity to saframycin Mx1 synthase safA - Myxococcus xanthus
Pc06g01550_at	43.8	P	0.000732	35.6	P	0.000244	55.7	P	0.000732	52.0	P	0.000244	46.7	P	0.000244	40.6	P	0.000244	36.1	P	0.000244	51.3	P	0.000244	48.4	P	0.000244	similarity to transcription factor involved in acriflavine resistance acr-2 - Neurospora crassa
Pc06g01560_at	76.8	P	0.000244	84.6	P	0.000244	67.2	P	0.000244	61.3	P	0.000244	55.3	P	0.000244	54.1	P	0.000244	67.2	P	0.000244	47	P	0.000732	67.8	P	0.000244	strong similarity to hypothetical protein contig46_part_ii.tfa_1640wg - Aspergillus fumigatus
Pc06g01570_at	18.7	P	0.030273	17.1	P	0.023926	20.0	P	0.030273	20.2	M	0.056152	24.4	P	0.023926	19.2	P	0.010742	25.7	P	0.010742	20.6	A	0.067627	12.7	A	0.171387	strong similarity to hypothetical protein - Chromobacterium violaceum
Pc06g01580_at	48.6	P	0.000732	51.6	P	0.000732	51.0	P	0.002930	58.2	P	0.005859	52.4	P	0.001953	51.7	P	0.000244	61.3	P	0.000732	38.2	P	0.005859	40.5	P	0.010742	similarity to crossbronx cbx - Drosophila melanogaster
Pc06g01590_at	17.7	P	0.001221	9.4	P	0.001221	10.4	P	0.023926	11.2	P	0.000732	11.9	P	0.014160	8.0	P	0.008057	11.5	P	0.000244	8.5	A	0.246094	17.8	P	0.010742	hypothetical protein
Pc06g01600_at	1955.9	P	0.000244	1983.6	P	0.000244	1888.7	P	0.000244	2270.0	P	0.000244	1927.1	P	0.000244	2135.4	P	0.000244	2594.1	P	0.000244	2659.4	P	0.000244	2413.5	P	0.000244	strong similarity to FAD dependent L-sorbose dehydrogenase SDH - Gluconobacter oxydans
Pc06g01610_at	13.6	P	0.037598	7.3	P	0.018555	6.3	A	0.171387	6.8	A	0.095215	8.0	P	0.023926	10.3	P	0.037598	12.8	P	0.046143	4.3	A	0.466064	4.1	A	0.366211	weak similarity to hypothetical DNA repair system protein alkB - Xanthomonas axonopodis
Pc06g01620_at	2.9	A	0.129639	0.9	A	0.601074	2.2	A	0.567627	1.3	A	0.334473	0.8	A	0.725830	1.3	A	0.687500	5.0	A	0.334473	1.2	A	0.567627	2.4	A	0.592041	hypothetical protein
Pc06g01630_at	171.4	P	0.000244	151.0	P	0.000244	162.6	P	0.000244	188.0	P	0.000244	146.5	P	0.000244	144.8	P	0.000244	102.9	P	0.000244	129.8	P	0.000244	189.3	P	0.000244	strong similarity to peroxisome targeting signal receptor Pas7 - Saccharomyces cerevisiae
Pc06g01640_at	367.3	P	0.000244	403.6	P	0.000244	380.0	P	0.000732	356.6	P	0.000732	399.7	P	0.000732	427.7	P	0.000732	493.5	P	0.000244	393	P	0.000244	388.5	P	0.000732	strong similarity to hypothetical protein contig_1_14_scaffold_1.tfa_90wg - Aspergillus nidulans
Pc06g01650_at	196.7	P	0.000244	213.1	P	0.000244	180.2	P	0.000244	187.5	P	0.000244	146.2	P	0.000244	144.8	P	0.000244	166.8	P	0.000244	163.2	P	0.000244	170.6	P	0.000244	strong similarity to protein involved in the attachment of GPI-anchors to proteins Gpi8 - Saccharomyces cerevisiae
Pc06g01660_at	45.4	P	0.000732	28.7	P	0.001221	28.2	P	0.005859	26.8	P	0.001953	25.7	P	0.008057	24.5	P	0.002930	27.1	P	0.000244	47.1	P	0.001221	34.2	P	0.010742	weak similarity to suppressor of nda4 mutation sna41p - Schizosaccharomyces pombe
Pc06g01670_at	152.6	P	0.000244	188.0	P	0.000244	195.8	P	0.000244	167.3	P	0.000244	177.9	P	0.000244	132.2	P	0.000244	175.6	P	0.000244	176.3	P	0.000244	195.8	P	0.000244	strong similarity to hypothetical protein AAL60010.1 - Arabidopsis thaliana
Pc06g01680_at	47.2	P	0.000244	45.2	P	0.000244	42.1	P	0.000244	37.4	P	0.000244	38.0	P	0.000244	48.7	P	0.000244	62.2	P	0.000244	47	P	0.001953	42.3	P	0.000244	similarity to hypothetical protein CAA99769.1 - Caenorhabditis elegans
Pc06g01690_at	96.1	P	0.000244	90.0	P	0.000244	75.5	P	0.000244	66.5	P	0.000244	57.6	P	0.000244	70.7	P	0.000244	58.0	P	0.000244	77.5	P	0.000244	68.4	P	0.000244	strong similarity to hypothetical protein contig_1_14_scaffold_1.tfa_170cg - Aspergillus nidulans
Pc06g01700_at	3.6	A	0.366211	3.7	A	0.500000	4.1	A	0.533936	1.1	A	0.567627	4.6	A	0.432373	2.2	A	0.567627	0.3	A	0.960938	3.7	A	0.567627	2.1	A	0.601074	hypothetical protein
Pc06g01710_at	16.2	P	0.008057	17.4	P	0.001221	17.1	P	0.001221	12.4	P	0.001221	12.2	P	0.000732	19.3	P	0.030273	17.7	P	0.008057	13.3	A	0.106934	23.4	A	0.129639	hypothetical protein
Pc06g01720_at	2.8	A	0.274170	2.1	A	0.334473	2.9	M	0.054199	3.5	A	0.194580	0.4	A	0.533936	3.2	P	0.046143	5.2	A	0.219482	4.5	A	0.567627	6.7	A	0.303711	hypothetical protein
Pc06g01730_at	154.6	P	0.000244	192.9	P	0.000244	246.1	P	0.000244	226.7	P	0.000244	220.4	P	0.000244	177.6	P	0.000732	154.7	P	0.000244	221.8	P	0.000244	208	P	0.000244	strong similarity to hypothetical transport protein YCR023c - Saccharomyces cerevisiae
Pc06g01740_at	92.6	P	0.000244	90.1	P	0.000244	102.7	P	0.000244	105.2	P	0.000244	90.7	P	0.000244	83.6	P	0.000244	75.3	P	0.000244	122.9	P	0.000244	125.7	P	0.000732	strong similarity to positive regulator of purine utilisation uaY - Aspergillus nidulans
Pc06g01750_at	60.6	P	0.000244	70.7	P	0.000732	52.6	P	0.001953	57.9	P	0.002930	53.7	P	0.002930	71.0	P	0.000244	56.5	P	0.000244	73.8	P	0.005859	55.8	P	0.010742	strong similarity to hypothetical protein contig46_part_ii.tfa_1580cg - Aspergillus fumigatus
Pc06g01760_at	492.2	P	0.000244	549.0	P	0.000244	495.9	P	0.000244	510.3	P	0.000244	566.1	P	0.000244	519.5	P	0.000244	791.4	P	0.000244	583.8	P	0.000244	527.7	P	0.000244	weak similarity to hypothetical protein At2g14560 - Arabidopsis thaliana
Pc06g01770_at	778.4	P	0.000244	696.8	P	0.000244	598.9	P	0.000244	584.7	P	0.000244	659.8	P	0.000244	591.5	P	0.000244	575.8	P	0.000244	441.2	P	0.000244	506.2	P	0.000244	strong similarity to adenylosuccinate synthase ade2p - Schizosaccharomyces pombe
Pc06g01780_at	173.1	P	0.000244	144.9	P	0.000244	126.1	P	0.000244	118.5	P	0.000244	137.4	P	0.000244	166.5	P	0.000244	160.7	P	0.000244	171	P	0.000244	137.1	P	0.000244	strong similarity to RNA helicase Mss116 - Saccharomyces cerevisiae
Pc06g01790_at	330.0	P	0.000244	318.4	P	0.000244	346.8	P	0.000244	323.7	P	0.000244	367.6	P	0.000244	225.8	P	0.000244	281.4	P	0.000244	362.4	P	0.000244	351.3	P	0.000244	strong similarity to hypothetical protein contig1490_3.tfa_810cg - Aspergillus fumigatus
Pc06g01800_at	262.1	P	0.000244	400.1	P	0.000244	395.5	P	0.000244	451.1	P	0.000244	352.6	P	0.000244	335.1	P	0.000244	376.7	P	0.000244	423.2	P	0.000244	458.7	P	0.000244	strong similarity to quinone oxidoreductase P1 - Arabidopsis thaliana
Pc06g01810_at	898.7	P	0.000244	732.6	P	0.000244	748.2	P	0.000244	885.7	P	0.000244	823.5	P	0.000244	667.4	P	0.000244	652.0	P	0.000244	789.6	P	0.000244	614.7	P	0.000244	similarity to succinate dehydrogenase - Saccharomyces cerevisiae
Pc06g01820_at	98.9	P	0.000244	84.5	P	0.000244	77.7	P	0.000244	73.2	P	0.000244	70.9	P	0.000244	83.8	P	0.000244	80.3	P	0.000244	82.6	P	0.000244	88.8	P	0.000244	strong similarity to hypothetical protein contig46_part_ii.tfa_1650wg - Aspergillus fumigatus
Pc06g01830_at	94.9	P	0.000244	96.8	P	0.000244	94.6	P	0.000244	87.4	P	0.000244	77.5	P	0.000244	106.6	P	0.000244	168.9	P	0.000244	110.6	P	0.000244	99.3	P	0.000244	weak similarity to MAX-like bHLHZIP protein MLX - Homo sapiens
Pc06g01840_at	36.7	P	0.000244	38.6	P	0.000732	38.7	P	0.000244	41.8	P	0.000244	44.8	P	0.000244	45.3	P	0.001221	67.4	P	0.000244	37.1	P	0.00415	43.6	P	0.000244	weak similarity to hypothetical protein PA4177 - Pseudomonas aeruginosa
Pc06g01850_at	22.8	P	0.000732	34.6	P	0.000244	56.2	P	0.000244	47.6	P	0.000732	55.8	P	0.000244	53.9	P	0.000244	71.0	P	0.000244	54.8	P	0.000244	49.7	P	0.000244	weak similarity to transcription activator of lysine pathway Lys14 - Saccharomyces cerevisiae
Pc06g01860_at	3.4	A	0.466064	5.9	A	0.171387	6.7	A	0.246094	7.4	A	0.334473	2.5	A	0.398926	2.8	A	0.398926	9.4	P	0.001221	0.9	A	0.72583	11.7	A	0.55835	strong similarity to hypothetical protein CAD21072.1 - Neurospora crassa
Pc06g01870_at	23.7	P	0.005859	22.7	P	0.000732	28.0	P	0.001221	26.6	P	0.004150	25.2	P	0.002930	49.8	P	0.000732	36.9	P	0.000244	45.2	P	0.001953	33.9	P	0.005859	similarity to hypothetical protein CAD21276.1 - Neurospora crassa
Pc06g01880_at	59.4	P	0.001953	52.0	P	0.001221	57.6	P	0.005859	58.6	P	0.001953	44.1	P	0.002930	44.6	P	0.001221	53.0	P	0.000732	44.3	P	0.018555	50.2	P	0.01416	strong similarity to anaphase-promoting complex subunit 4 like protein An01g14050 - Aspergillus niger
Pc06g01890_at	49.9	P	0.000244	44.0	P	0.000244	34.4	P	0.000244	35.7	P	0.000244	43.5	P	0.000244	34.7	P	0.000244	50.1	P	0.000244	48.6	P	0.000244	37.3	P	0.000244	similarity to transcription activator CMR1 - Colletotrichum lagenarium
Pc06g01900_at	2.3	A	0.398926	1.9	A	0.334473	6.9	A	0.067627	2.3	A	0.194580	4.0	A	0.466064	2.2	A	0.398926	5.8	A	0.111572	2.3	A	0.696289	2.5	A	0.334229	strong similarity to hypothetical protein contig1492_0.tfa_710wg - Aspergillus fumigatus
Pc06g01910_at	2.9	A	0.111572	3.4	A	0.149658	3.1	A	0.219482	4.4	P	0.008057	1.6	A	0.219482	1.7	A	0.500000	0.9	A	0.753906	3.5	A	0.077393	1.1	A	0.567627	weak similarity to hypothetical protein An15g00660 - Aspergillus niger [putative pseudogene]
Pc06g01920_x_at	0.2	A	0.780518	1.0	A	0.524658	0.1	A	0.828613	0.2	A	0.725830	0.1	A	0.725830	0.1	A	0.870361	3.5	A	0.107178	0.5	A	0.592773	0.9	A	0.626465	strong similarity to retroviral-like transposable element like protein An03g03110 - Aspergillus niger [putative pseudogene]
Pc06g01930_at	0.2	A	0.981445	0.4	A	0.919434	0.3	A	0.919434	0.6	A	0.828613	0.3	A	0.989258	4.1	A	0.366211	0.5	A	0.888428	0.8	A	0.870361	0.7	A	0.960449	hypothetical protein
Pc06g01940_at	22.7	P	0.004150	18.1	P	0.014160	20.3	P	0.010742	19.2	P	0.030273	17.5	P	0.023926	14.2	P	0.018555	26.0	P	0.005859	41	P	0.005859	37.3	P	0.001953	weak similarity to hypothetical protein ncu07834.1 - Neurospora crassa
Pc06g01950_at	347.6	P	0.000244	321.2	P	0.000244	318.5	P	0.000244	289.8	P	0.000244	317.0	P	0.000244	334.1	P	0.000244	405.8	P	0.000244	326.7	P	0.000244	343.6	P	0.000244	hypothetical protein
Pc06g01960_at	479.6	P	0.000244	497.5	P	0.000244	603.8	P	0.000244	558.8	P	0.000244	630.0	P	0.000244	491.9	P	0.000244	568.2	P	0.000244	596.9	P	0.000244	653.7	P	0.000244	hypothetical protein
Pc06g01970_s_at	472.7	P	0.000244	602.2	P	0.000244	718.2	P	0.000244	807.3	P	0.000244	719.1	P	0.000244	803.8	P	0.000244	948.7	P	0.000244	1149.3	P	0.000244	1160.1	P	0.000244	similarity to hypothetical AAA-ATPase AAR34299.1 - Geobacter sulfurreducens
Pc06g01980_at	11.3	P	0.000244	12.4	P	0.000244	3.6	P	0.005859	6.7	P	0.023926	5.0	P	0.008057	2.3	A	0.095215	5.1	A	0.095215	19.7	P	0.000244	24	P	0.00415	strong similarity to hypothetical protein An08g12110 - Aspergillus niger
Pc06g01980_s_at	678.0	P	0.000244	642.3	P	0.000244	756.7	P	0.000244	733.7	P	0.000244	672.7	P	0.000244	727.7	P	0.000244	786.1	P	0.000244	749.5	P	0.000244	764.9	P	0.000244	strong similarity to hypothetical protein An08g12110 - Aspergillus niger
Pc06g01990_at	5.0	A	0.219482	4.3	M	0.056152	12.0	P	0.014160	18.8	P	0.010742	7.0	A	0.080566	5.5	A	0.095215	8.2	A	0.149658	15	P	0.013184	16.7	P	0.01416	strong similarity to transposase Tan1 - Aspergillus niger
Pc06g01990_x_at	11.5	A	0.111572	15.7	P	0.023926	12.6	P	0.008057	13.4	P	0.004150	15.2	P	0.004150	7.2	A	0.067627	14.8	P	0.030273	17.2	P	0.018555	25.1	P	0.029053	strong similarity to transposase Tan1 - Aspergillus niger
Pc06g02000_at	0.9	A	0.753906	0.8	A	0.828613	0.4	A	0.981445	0.4	A	0.962402	2.0	A	0.753906	0.8	A	0.780518	2.8	A	0.601074	0.8	A	0.943848	1.5	A	0.80542	hypothetical protein
Pc06g02010_at	14.5	P	0.002930	27.4	P	0.000244	7.9	P	0.030273	13.5	P	0.001953	4.0	A	0.095215	1.1	A	0.601074	1.6	A	0.601074	0.6	A	0.865234	0.5	A	0.866455	weak similarity to hypothetical protein contig1492_0.tfa_2370cg - Aspergillus fumigatus
Pc06g02010_s_at	14.8	P	0.004150	17.1	P	0.001953	2.8	A	0.149658	8.6	P	0.014160	1.6	A	0.111572	3.3	A	0.246094	0.2	A	0.981445	0.2	A	0.941406	2.6	A	0.189209	weak similarity to hypothetical protein contig1492_0.tfa_2370cg - Aspergillus fumigatus
Pc06g02020_at	22.7	P	0.023926	34.1	P	0.023926	9.8	P	0.030273	8.9	P	0.023926	9.2	A	0.067627	11.8	A	0.194580	13.7	P	0.046143	6.9	A	0.665527	13.1	P	0.023926	similarity to hypothetical protein An12g02590 - Aspergillus niger
Pc06g02030_at	98.4	P	0.000244	134.7	P	0.000244	102.9	P	0.000244	101.6	P	0.000244	111.2	P	0.000244	80.5	P	0.000244	65.0	P	0.000244	67.4	P	0.000244	83.5	P	0.000244	similarity to developmental control protein like protein An09g01040 - Aspergillus niger
Pc06g02040_at	31.3	P	0.002930	38.6	P	0.001953	33.4	P	0.001953	27.7	P	0.001953	56.8	P	0.000244	162.9	P	0.000244	535.1	P	0.000244	137.1	P	0.000244	70.9	P	0.001953	similarity to hypothetical protein 15_scaffold_1.tfa_520cg - Fusarium graminearum
Pc06g02050_at	11.4	P	0.010742	6.6	P	0.000244	12.9	P	0.002930	11.8	P	0.002930	52.4	P	0.000244	200.2	P	0.000244	571.4	P	0.000244	127.5	P	0.000244	61	P	0.000732	strong similarity to hypothetical protein An08g11990 - Aspergillus niger
Pc06g02060_at	128.4	P	0.001953	173.7	P	0.001221	164.7	P	0.001221	184.6	P	0.002930	189.4	P	0.001953	107.1	P	0.001221	156.0	P	0.001953	152.6	P	0.00293	167	P	0.001953	hypothetical protein
Pc06g02070_at	1.7	A	0.171387	5.7	P	0.010742	4.6	P	0.030273	8.1	P	0.014160	31.3	P	0.000244	137.2	P	0.000244	487.2	P	0.000244	113	P	0.000244	51.9	P	0.000732	weak similarity to hypothetical protein contig46_part_ii.tfa_1990wg - Aspergillus fumigatus
Pc06g02070_s_at	9.7	P	0.046143	13.8	P	0.000732	88.6	P	0.000732	187.0	P	0.000732	428.9	P	0.000244	702.4	P	0.000732	1455.0	P	0.000732	1274.5	P	0.000244	124.2	P	0.000732	weak similarity to hypothetical protein contig46_part_ii.tfa_1990wg - Aspergillus fumigatus
Pc06g02080_at	0.2	A	0.696289	1.3	A	0.334473	0.1	A	0.850342	1.3	A	0.567627	2.3	A	0.398926	11.2	A	0.067627	30.1	P	0.000244	14.3	P	0.029541	4.3	A	0.171387	weak similarity to hypothetical protein An06g02320 - Aspergillus niger
Pc06g02080_s_at	1.7	A	0.366211	0.1	A	0.919434	3.6	M	0.056152	1.0	A	0.334473	3.9	P	0.018555	9.7	P	0.018555	19.7	P	0.000244	6.8	A	0.080566	8.5	P	0.035645	weak similarity to hypothetical protein An06g02320 - Aspergillus niger
Pc06g02090_s_at	4.7	A	0.080566	2.8	A	0.219482	1.7	A	0.466064	1.3	A	0.466064	6.2	P	0.046143	15.2	P	0.005859	38.4	P	0.010742	17.3	P	0.000732	11.1	P	0.023926	hypothetical protein
Pc06g02100_s_at	21.7	P	0.001221	17.3	P	0.001221	51.0	P	0.002930	33.4	P	0.002930	95.1	P	0.000732	170.4	P	0.000244	375.7	P	0.000244	104	P	0.000732	33.6	P	0.001953	hypothetical protein
Pc06g02110_at	258.4	P	0.000732	271.9	P	0.000244	286.9	P	0.000244	282.9	P	0.000732	334.9	P	0.000244	204.7	P	0.000244	144.5	P	0.000244	210.2	P	0.000732	240.7	P	0.000732	hypothetical protein
Pc06g02120_at	166.7	P	0.000244	182.2	P	0.000244	104.8	P	0.000244	104.8	P	0.000244	103.2	P	0.000244	146.8	P	0.000244	156.9	P	0.000244	141	P	0.000244	111.8	P	0.000244	similarity to ankyrin repeat protein E3_5 - Synthetic construct
Pc06g02130_at	0.3	A	0.753906	1.4	A	0.274170	0.2	A	0.953857	0.2	A	0.850342	0.2	A	0.828613	1.8	A	0.567627	1.3	A	0.567627	2.3	A	0.592773	1.5	A	0.601074	similarity to hypothetical protein ncu00287.1 - Neurospora crassa
Pc06g02130_s_at	0.7	A	0.665527	3.1	A	0.303711	3.0	A	0.334473	4.1	A	0.366211	0.1	A	0.725830	4.8	A	0.466064	2.5	A	0.274170	0.9	A	0.72583	1.1	A	0.494141	similarity to hypothetical protein ncu00287.1 - Neurospora crassa
Pc06g02140_at	0.5	A	0.932373	0.5	A	0.870361	0.5	A	0.870361	0.6	A	0.850342	0.3	A	0.976074	4.1	A	0.334473	3.3	A	0.398926	0.8	A	0.900635	0.3	A	0.953857	hypothetical protein
Pc06g02150_at	243.3	P	0.000244	342.3	P	0.000244	153.5	P	0.000244	138.3	P	0.000244	137.7	P	0.000244	131.2	P	0.000244	175.0	P	0.000244	157.1	P	0.000244	208.3	P	0.000244	hypothetical protein
Pc06g02160_s_at	328.1	P	0.000244	378.7	P	0.000244	516.1	P	0.000244	571.6	P	0.000244	374.8	P	0.000244	163.4	P	0.000244	172.6	P	0.000244	479.2	P	0.000244	866.1	P	0.000244	strong similarity to retrotransposon Tto1 - Nicotiana tabacum
Pc06g02160_x_at	179.8	P	0.000244	218.2	P	0.000244	283.9	P	0.000244	312.5	P	0.000244	209.5	P	0.000244	119.4	P	0.000244	157.4	P	0.000244	225.5	P	0.000244	391.2	P	0.000244	strong similarity to retrotransposon Tto1 - Nicotiana tabacum
Pc06g02170_s_at	20.3	P	0.001221	16.3	P	0.002930	8.1	P	0.046143	11.3	P	0.001953	6.8	P	0.014160	7.6	P	0.023926	7.5	P	0.037598	4.8	A	0.129639	8.9	P	0.030273	strong similarity to arsenic resistance protein ArsH - Yersinia enterocolitica
Pc06g02180_at	77.8	P	0.000244	66.3	P	0.000244	53.5	P	0.000244	47.9	P	0.000244	69.2	P	0.000732	68.2	P	0.000244	55.9	P	0.000244	58.5	P	0.00293	64.2	P	0.000732	similarity to hypothetical protein ncu01851.1 - Neurospora crassa
Pc06g02190_at	4.9	A	0.080566	2.3	A	0.219482	3.9	A	0.274170	0.2	A	0.888428	0.6	A	0.805420	4.8	A	0.219482	4.6	A	0.219482	0.5	A	0.943848	0.4	A	0.904785	weak similarity to arsenic resistance protein ArsH - Yersinia enterocolitica
Pc06g02200_at	1.0	A	0.904785	1.1	A	0.780518	2.5	A	0.850342	0.8	A	0.850342	0.6	A	0.870361	0.5	A	0.932373	0.4	A	0.919434	1	A	0.932373	1.7	A	0.753906	strong similarity to phosphorus acquisition transcriptional activator NUC-1 negative regulator PREG - Neurospora crassa
Pc06g02210_s_at	31.1	P	0.000244	30.9	P	0.000732	23.1	P	0.000732	31.6	P	0.000732	26.8	P	0.000732	18.3	P	0.000244	16.4	P	0.001953	36.2	P	0.000244	38.8	P	0.000244	strong similarity to membrane protein involved in arsenite transport like protein An18g03550 - Aspergillus niger
Pc06g02220_s_at	28.9	P	0.000732	44.5	P	0.000732	29.7	P	0.000244	28.0	P	0.001221	26.5	P	0.005859	25.1	P	0.001953	15.7	P	0.014160	29.7	P	0.00415	27.5	P	0.008057	strong similarity to hypothetical protein contig46_part_ii.tfa_2030cg - Aspergillus fumigatus
Pc06g02230_at	4.8	P	0.046143	3.8	A	0.129639	3.6	A	0.246094	4.5	A	0.067627	0.4	A	0.753906	0.3	A	0.904785	0.3	A	0.919434	1.5	A	0.753906	4.3	A	0.805908	similarity to hypothetical protein contig1492_0.tfa_2370cg - Aspergillus fumigatus
Pc06g02230_x_at	0.3	A	0.976074	3.1	A	0.303711	4.0	A	0.466064	0.2	A	0.888428	4.3	A	0.334473	2.2	A	0.567627	3.9	A	0.357910	5.6	A	0.466064	0.4	A	0.989258	similarity to hypothetical protein contig1492_0.tfa_2370cg - Aspergillus fumigatus
Pc06g02250_at	0.8	A	0.567627	0.2	A	0.633789	0.5	A	0.657471	0.7	A	0.601074	1.1	A	0.665527	0.6	A	0.696289	0.2	A	0.888428	0.9	A	0.828613	2.6	A	0.601074	hypothetical protein
Pc06g02260_s_at	22.0	P	0.005859	22.8	P	0.004150	18.4	P	0.010742	25.3	P	0.002930	17.8	P	0.005859	26.2	P	0.046143	8.4	A	0.111572	33.6	P	0.030273	43.7	P	0.037598	strong similarity to LTR-containing retrotransposable elements like protein An08g11520 - Aspergillus niger
Pc06g02270_at	9.7	P	0.014160	6.2	P	0.001953	8.1	P	0.023926	7.1	P	0.046143	6.1	P	0.023926	4.3	A	0.129639	7.9	P	0.046143	8.7	P	0.000732	8.5	A	0.077148	weak similarity to LTR-containing retrotransposable elements MARS1 - Ascobolus immersus
Pc06g02280_at	153.5	P	0.000244	157.7	P	0.000244	106.0	P	0.000244	146.7	P	0.000244	104.3	P	0.000244	82.2	P	0.000244	104.7	P	0.000244	198.8	P	0.000244	177.3	P	0.000244	strong similarity to cadmium resistance protein - Saccharomyces cerevisiae
Pc06g02280_s_at	464.0	P	0.000244	484.0	P	0.000244	427.1	P	0.000244	439.4	P	0.000244	496.7	P	0.000244	498.2	P	0.000244	742.6	P	0.000244	717.9	P	0.000244	530.9	P	0.000244	strong similarity to cadmium resistance protein - Saccharomyces cerevisiae
Pc06g02290_at	453.9	P	0.000244	404.6	P	0.000244	377.5	P	0.000244	367.6	P	0.000244	383.1	P	0.000244	250.7	P	0.000244	330.3	P	0.000244	374.8	P	0.000244	409.7	P	0.000244	strong similarity to potassium-dependent sodium-calcium exchanger like protein An15g06270 - Aspergillus niger
Pc06g02300_at	0.1	A	0.828613	0.1	A	0.870361	0.1	A	0.828613	0.2	A	0.932373	0.3	A	0.932373	0.1	A	0.981445	1.0	A	0.725830	0.4	A	0.822998	2.4	A	0.633789	weak similarity to reverse transcriptase homolog - Bombyx mori
Pc06g02300_s_at	60.8	P	0.000244	57.8	P	0.000244	73.5	P	0.000244	68.3	P	0.000244	62.1	P	0.000244	55.4	P	0.000244	32.2	P	0.000732	81.6	P	0.000244	64.5	P	0.000244	weak similarity to reverse transcriptase homolog - Bombyx mori
Pc06g02310_at	4.6	A	0.067627	6.6	P	0.008057	6.7	P	0.037598	4.8	A	0.194580	8.0	P	0.001221	10.0	P	0.010498	3.3	A	0.149658	7.5	M	0.056152	7.8	A	0.095215	similarity to hypothetical protein An12g06940 - Aspergillus niger
Pc06g02320_at	767.2	P	0.000244	992.8	P	0.000244	846.9	P	0.000244	888.1	P	0.000244	832.6	P	0.000244	823.9	P	0.000244	788.3	P	0.000244	1021.5	P	0.000244	954.5	P	0.000244	hypothetical protein
Pc06g02330_at	2476.8	P	0.000244	2502.2	P	0.000244	1982.3	P	0.000244	2087.7	P	0.000244	2068.2	P	0.000244	2358.1	P	0.000244	2664.8	P	0.000244	3053.8	P	0.000244	3039.8	P	0.000244	strong similarity to copper resistance-associated P-type ATPase CRP1 - Candida albicans
Pc06g02340_at	14.4	P	0.010742	17.1	P	0.014160	10.6	P	0.023926	15.2	A	0.129639	15.3	P	0.010742	12.8	P	0.000244	17.4	P	0.000244	9.9	A	0.095215	17	P	0.018555	similarity to hypothetical protein Rv1147 - Mycobacterium tuberculosis
Pc06g02350_x_at	1.9	A	0.303711	3.0	A	0.246094	3.5	A	0.303711	3.9	A	0.171387	3.8	A	0.274170	5.8	A	0.194580	5.5	A	0.111572	5.1	A	0.390625	6.7	A	0.188477	similarity to hypothetical protein 1401_scaffold_6.tfa_190wg - Fusarium graminearum
Pc06g02360_at	0.9	A	0.919434	0.4	A	0.989258	1.4	A	0.870361	0.7	A	0.888428	0.5	A	0.976074	1.1	A	0.828613	2.5	A	0.753906	1.2	A	0.71875	1.4	A	0.888428	hypothetical protein
Pc06g02370_at	178.9	P	0.000732	232.8	P	0.000244	233.1	P	0.000244	223.7	P	0.001221	198.4	P	0.001221	88.2	P	0.000732	104.0	P	0.004150	221.2	P	0.000244	238.8	P	0.000732	strong similarity to hypothetical protein contig1492_0.tfa_2320wg - Aspergillus fumigatus
Pc06g02370_s_at	170.9	P	0.000244	204.8	P	0.000244	163.7	P	0.000244	155.8	P	0.000244	140.2	P	0.000244	146.2	P	0.000244	153.6	P	0.000244	213.5	P	0.000244	226.7	P	0.000244	strong similarity to hypothetical protein contig1492_0.tfa_2320wg - Aspergillus fumigatus
Pc06g02380_at	3.8	A	0.171387	0.7	A	0.303711	3.1	A	0.129639	2.9	A	0.246094	5.2	A	0.080566	7.4	A	0.129639	5.0	A	0.095215	5.9	A	0.188721	5.4	A	0.27417	strong similarity to hypothetical protein mg10125.1 - Magnaporthe grisea [putative pseudogene]
Pc06g02380_x_at	8.4	P	0.008057	8.8	P	0.014160	6.2	P	0.000732	9.1	P	0.008057	7.4	P	0.000244	6.2	A	0.303711	7.3	P	0.037598	6	A	0.266846	8	A	0.107178	strong similarity to hypothetical protein mg10125.1 - Magnaporthe grisea [putative pseudogene]
Pc06g02390_at	0.0	A	0.780518	0.1	A	0.969727	0.0	A	0.870361	0.1	A	0.805420	0.1	A	0.981445	0.1	A	0.919434	0.2	A	0.870361	0.1	A	0.990723	1.3	A	0.656494	similarity to hypothetical copia-type polyprotein T18I24.5 - Arabidopsis thaliana [putative pseudogene]
Pc06g02390_x_at	2.3	A	0.432373	0.2	A	0.601074	2.8	A	0.171387	0.2	A	0.500000	0.2	A	0.665527	0.5	A	0.633789	0.7	A	0.366211	2.5	A	0.334473	3.9	A	0.296143	similarity to hypothetical copia-type polyprotein T18I24.5 - Arabidopsis thaliana [putative pseudogene]
Pc06g02400_s_at	350.6	P	0.000244	311.4	P	0.000244	265.3	P	0.000244	341.2	P	0.000244	179.6	P	0.000244	206.3	P	0.000244	122.1	P	0.000244	227.1	P	0.000244	287	P	0.000244	hypothetical protein
Pc06g02410_s_at	3.5	A	0.219482	3.5	A	0.366211	0.8	A	0.633789	0.9	A	0.696289	2.8	A	0.432373	0.3	A	0.976074	0.3	A	0.943848	4.9	A	0.665527	0.8	A	0.746826	weak similarity to hypothetical protein An06g00330 - Aspergillus niger
Pc06g02420_s_at	6.1	M	0.056152	7.2	P	0.037598	6.5	A	0.080566	2.6	A	0.274170	0.3	A	0.870361	0.4	A	0.753906	3.5	A	0.500000	2.5	A	0.71875	3.2	A	0.325195	hypothetical protein
Pc06g02430_at	0.3	A	0.943848	0.2	A	0.870361	2.3	A	0.780518	0.4	A	0.904785	1.2	A	0.780518	0.9	A	0.870361	4.6	A	0.466064	0.2	A	0.916016	0.7	A	0.929688	strong similarity to hypothetical protein An14g01068 - Aspergillus niger
Pc06g02440_at	0.3	A	0.805420	2.7	A	0.665527	0.3	A	0.718506	0.2	A	0.976074	0.6	A	0.780518	1.0	A	0.533936	0.3	A	0.932373	0.8	A	0.746338	0.2	A	0.953857	hypothetical protein
Pc06g02450_s_at	0.5	A	0.859375	0.9	A	0.748047	3.3	A	0.603516	0.8	A	0.789063	0.7	A	0.826172	0.3	A	0.984375	0.7	A	0.654297	1.4	A	0.888672	0.7	A	0.859375	similarity to hypothetical protein contig46_part_ii.tfa_2020cg - Aspergillus fumigatus
Pc06g02450_x_at	2.1	A	0.533936	8.2	A	0.149658	20.5	A	0.111572	19.0	A	0.129639	7.5	A	0.274170	5.0	A	0.398926	4.9	A	0.149658	2.2	A	0.46582	13.3	A	0.326172	similarity to hypothetical protein contig46_part_ii.tfa_2020cg - Aspergillus fumigatus
Pc07g00010_x_at	2.3	A	0.466064	0.1	A	0.981445	2.6	A	0.432373	0.1	A	0.850342	0.4	A	0.919434	2.0	A	0.567627	2.5	A	0.533936	1.4	A	0.726074	1.5	A	0.665527	weak similarity to hypothetical protein An08g11290 - Aspergillus niger
Pc07g00020_s_at	18.2	P	0.000732	23.0	P	0.004150	12.6	P	0.000244	15.9	P	0.000244	17.9	P	0.000244	12.2	P	0.000244	17.1	P	0.000244	19.5	P	0.005859	19.5	P	0.001221	similarity to hypothetical protein An18g02770 - Aspergillus niger
Pc07g00030_s_at	0.4	A	0.799561	0.4	A	0.601074	0.3	A	0.870361	0.3	A	0.805420	0.1	A	0.870361	0.3	A	0.828857	0.3	A	0.943848	0.3	A	0.940674	0.3	A	0.916016	similarity to hypothetical protein An04g07730 - Aspergillus niger
Pc09g00290_s_at	0.2	A	0.962402	2.8	A	0.665527	0.2	A	0.998779	0.2	A	0.995850	1.5	A	0.828613	6.9	A	0.500000	0.6	A	0.888428	0.2	A	0.943848	0.5	A	0.753906	hypothetical protein
Pc07g00050_s_at	0.1	A	0.932373	0.0	A	0.976074	0.4	A	0.533936	0.1	A	0.567627	0.3	A	0.567627	0.9	A	0.665527	0.2	A	0.953857	0.2	A	0.968262	1.6	A	0.72583	hypothetical protein
Pc07g00060_at	0.0	A	0.985840	0.1	A	0.919434	0.1	A	0.995850	0.1	A	0.981445	0.1	A	0.932373	0.7	A	0.888428	0.4	A	0.805420	1.9	A	0.525391	0.2	A	0.941406	similarity to hypothetical protein An08g11500 - Aspergillus niger
Pc17g00990_s_at	12.7	P	0.023926	10.4	P	0.000732	3.7	P	0.046143	2.5	A	0.111572	3.3	A	0.080566	8.1	A	0.111572	1.4	A	0.601074	1.1	A	0.559814	5.4	A	0.126953	similarity to hypothetical protein An08g11500 - Aspergillus niger [truncated ORF]
Pc07g00100_s_at	0.2	A	0.994141	0.1	A	0.999756	0.2	A	0.976074	0.1	A	0.976074	0.1	A	0.968018	0.2	A	0.932373	1.8	A	0.334473	0.1	A	0.998047	0.3	A	0.991943	hypothetical protein
Pc07g00110_at	0.4	A	0.976074	0.6	A	0.870361	2.3	A	0.533936	0.1	A	0.953857	0.5	A	0.828613	1.1	A	0.828613	0.6	A	0.870361	0.4	A	0.98584	0.1	A	0.989502	hypothetical protein
Pc07g00110_x_at	0.2	A	0.981445	0.2	A	0.994141	0.6	A	0.696289	0.3	A	0.696289	0.1	A	0.960205	0.2	A	0.998047	0.2	A	0.998779	2	A	0.799316	0.5	A	0.969727	hypothetical protein
Pc07g00120_at	1.4	A	0.753906	0.4	A	0.850342	0.7	A	0.665527	0.5	A	0.559082	1.0	A	0.665527	3.4	A	0.466064	4.8	A	0.219482	0.2	A	0.98584	0.7	A	0.85083	hypothetical protein
Pc07g00130_x_at	0.1	A	0.989258	0.3	A	0.932373	0.1	A	0.998047	0.1	A	0.985840	0.2	A	0.976074	0.2	A	0.953857	0.2	A	0.753906	0.1	A	0.980469	0.1	A	0.975098	hypothetical protein
Pc07g00140_x_at	1.6	A	0.219482	0.2	A	0.904785	1.7	A	0.633789	2.0	A	0.366211	3.9	A	0.095215	0.3	A	0.633789	3.6	A	0.366211	0.1	A	0.888428	0.2	A	0.850342	hypothetical protein
Pc08g00010_s_at	29.8	P	0.000732	53.2	P	0.000244	29.8	P	0.000244	43.4	P	0.000244	33.9	P	0.000244	38.2	P	0.000244	47.4	P	0.000244	46.4	P	0.000732	51.4	P	0.000244	strong similarity to hypothetical protein mg05551.1 - Magnaporthe grisea
Pc08g00020_at	2.1	A	0.725830	0.8	A	0.658447	0.3	A	0.953857	1.0	A	0.780518	0.4	A	0.888428	2.7	A	0.533936	3.4	A	0.633789	1.7	A	0.774414	0.3	A	0.985107	strong similarity to hypothetical protein contig_1_119_scaffold_9.tfa_70wg - Aspergillus nidulans
Pc08g00030_at	0.2	A	0.989258	0.8	A	0.633789	0.3	A	0.932373	0.2	A	0.850342	0.9	A	0.725830	0.2	A	0.981445	0.2	A	0.943848	0.5	A	0.828613	3.2	A	0.665527	hypothetical protein
Pc18g06700_s_at	7.2	A	0.274170	4.5	A	0.171387	5.1	A	0.533936	4.4	M	0.056152	2.1	A	0.366211	0.6	A	0.850342	0.3	A	0.919434	7.3	A	0.424072	10.1	A	0.238525	weak similarity to hypothetical protein 15E6.200 - Neurospora crassa
Pc24g00020_s_at	2.6	A	0.398926	4.3	A	0.095215	5.2	P	0.037598	8.2	A	0.095215	4.1	A	0.095215	3.1	A	0.366211	4.0	A	0.246094	1.2	A	0.657471	0.5	A	0.657715	strong similarity to hypothetical protein mg04202.1 - Magnaporthe grisea
Pc08g00060_s_at	0.6	A	0.888428	0.8	A	0.500000	0.6	A	0.981445	0.5	A	0.981445	0.5	A	0.976074	0.9	A	0.850342	1.7	A	0.567627	0.6	A	0.994141	0.9	A	0.976074	weak similarity to hypothetical protein An14g05890 - Aspergillus niger
Pc24g00030_s_at	5.8	A	0.366211	0.2	A	0.633789	1.1	A	0.432373	3.7	A	0.246094	0.5	A	0.533936	0.8	A	0.725830	3.4	A	0.219482	9.6	A	0.390137	6.7	A	0.398926	strong similarity to hypothetical protein An14g06470 - Aspergillus niger [putative pseudogene]
Pc08g00080_s_at	199.8	P	0.000732	199.3	P	0.000732	226.8	P	0.001953	251.5	P	0.001953	273.6	P	0.000732	111.6	P	0.000244	133.1	P	0.000244	151.3	P	0.00415	173.1	P	0.00415	weak similarity to scytalone dehydratase - Pyricularia oryzae
Pc08g00090_s_at	0.5	A	0.932373	0.9	A	0.725830	3.4	A	0.805420	0.6	A	0.901123	0.7	A	0.985840	0.4	A	0.919434	4.7	A	0.567627	1.7	A	0.888428	1.9	A	0.904785	hypothetical protein
Pc09g00010_s_at	2.4	A	0.466064	1.1	A	0.625244	1.4	A	0.753906	1.4	A	0.500000	0.1	A	0.888428	0.1	A	0.943848	0.2	A	0.953857	4.3	A	0.665527	0.6	A	0.773682	strong similarity to protein encoded by ORF1 of transposon Ant1 - Aspergillus niger [truncated ORF]
Pc09g00020_at	5.3	A	0.080566	4.7	P	0.023926	0.8	A	0.274170	3.8	A	0.067627	2.5	A	0.194580	0.6	A	0.466064	0.5	A	0.466064	1	A	0.533936	5.8	A	0.080566	strong similarity to hypothetical protein An05g02110 - Aspergillus niger [putative sequencing error]
Pc09g00040_s_at	337.4	P	0.000244	284.4	P	0.000244	339.5	P	0.000244	337.8	P	0.000244	260.7	P	0.000244	235.1	P	0.000244	222.6	P	0.000244	269.3	P	0.000244	265.3	P	0.000244	weak similarity to hypothetical protein ncu07834.1 - Neurospora crassa
Pc09g00050_at	2.3	A	0.500000	0.2	A	0.725830	2.6	A	0.129639	0.2	A	0.969727	0.4	A	0.665527	0.1	A	0.932373	6.1	A	0.194580	0.3	A	0.975098	0.3	A	0.850342	similarity to hypothetical protein YER080w - Saccharomyces cerevisiae
Pc09g00060_at	2.5	A	0.567627	6.2	P	0.030273	4.1	A	0.398926	1.0	A	0.601074	0.4	A	0.828613	3.1	A	0.067627	0.1	A	0.753906	3.6	A	0.398926	0.4	A	0.805664	hypothetical protein
Pc09g00070_at	0.9	A	0.567627	0.3	A	0.888428	0.1	A	0.932373	0.6	A	0.665527	0.9	A	0.567627	0.6	A	0.665527	1.2	A	0.780518	3.8	A	0.266602	0.9	A	0.905029	hypothetical protein
Pc09g00080_at	1.4	A	0.633789	0.3	A	0.904785	0.2	A	0.696289	0.4	A	0.870361	0.3	A	0.888428	0.2	A	0.888428	4.8	A	0.246094	3.7	A	0.366211	0.2	A	0.986084	weak similarity to hypothetical protein BAB55393.1 - Homo sapiens
Pc09g00090_at	3.2	A	0.533936	0.7	A	0.432373	0.2	A	0.943848	0.3	A	0.969727	0.3	A	0.888428	0.3	A	0.919434	0.2	A	0.995850	0.3	A	0.884033	0.7	A	0.828613	hypothetical protein
Pc09g00110_at	0.6	A	0.780518	0.6	A	0.780518	1.6	A	0.725830	1.8	A	0.753906	1.3	A	0.633789	0.8	A	0.753906	7.2	A	0.194580	2.5	A	0.780518	2	A	0.828613	hypothetical protein
Pc09g00110_x_at	1.0	A	0.567627	3.1	A	0.500000	0.7	A	0.828613	1.3	A	0.633789	4.4	A	0.696289	3.6	A	0.466064	0.7	A	0.753906	0.8	A	0.932373	0.5	A	0.962402	hypothetical protein
Pc09g00120_at	1.6	A	0.567627	2.1	A	0.633789	1.2	A	0.805420	5.2	A	0.303711	3.1	A	0.601074	4.0	A	0.246094	2.8	A	0.696289	4.5	A	0.466064	5.1	A	0.466064	weak similarity to hypothetical protein - Plasmodium falciparum [truncated ORF]
Pc09g00130_at	0.7	A	0.888428	1.5	A	0.805420	1.8	A	0.805420	1.2	A	0.828613	1.8	A	0.601074	4.7	A	0.246094	0.8	A	0.780518	5.2	A	0.533936	4.9	A	0.432373	hypothetical protein
Pc09g00140_at	0.4	A	0.805420	0.4	A	0.805420	1.2	A	0.725830	0.1	A	0.976074	0.2	A	0.969727	3.8	A	0.095215	1.3	A	0.696289	2.2	A	0.74707	0.4	A	0.94165	hypothetical protein
Pc09g00140_x_at	1.1	A	0.500000	0.5	A	0.326660	0.2	A	0.919434	0.4	A	0.696289	0.3	A	0.601074	2.3	A	0.334473	0.5	A	0.665527	0.1	A	0.888428	3	A	0.390625	hypothetical protein
Pc24g00920_s_at	2.9	A	0.230957	5.7	P	0.008301	6.7	P	0.008301	16.6	P	0.002441	0.1	A	0.983887	0.2	A	0.940918	0.6	A	0.624512	0.2	A	0.844727	0.1	A	0.894043	hypothetical protein
Pc09g00150_x_at	3.2	A	0.246094	1.1	A	0.432373	2.3	A	0.129639	2.8	A	0.129639	3.6	A	0.533936	5.2	A	0.500000	0.9	A	0.747314	2.2	A	0.390137	0.1	A	0.32666	hypothetical protein
Pc09g00160_s_at	33.3	P	0.000244	24.9	P	0.000732	28.0	P	0.000732	60.0	P	0.000244	0.2	A	0.665527	3.1	A	0.533936	0.9	A	0.753906	0.3	A	0.865723	0.5	A	0.74707	hypothetical protein
Pc09g00160_x_at	0.7	A	0.904785	0.7	A	0.888428	0.2	A	0.997070	0.5	A	0.919434	0.1	A	0.999268	0.3	A	0.997070	0.3	A	0.919434	0.2	A	0.999756	0.3	A	0.969727	hypothetical protein
Pc24g00940_s_at	2.9	A	0.149658	2.7	A	0.303711	2.3	A	0.303711	3.5	A	0.171387	1.0	A	0.366211	0.4	A	0.828613	0.6	A	0.665527	0.4	A	0.901611	0.2	A	0.98584	hypothetical protein
Pc09g00170_x_at	23.8	A	0.149658	36.6	A	0.129639	50.3	A	0.080566	67.3	A	0.080566	38.4	M	0.056152	22.1	M	0.056152	5.8	A	0.334473	50	M	0.056152	29.3	A	0.303711	hypothetical protein
Pc09g00180_s_at	12.3	P	0.005859	12.3	P	0.008057	13.9	P	0.037598	13.9	M	0.056152	10.9	P	0.023926	6.5	A	0.366211	8.6	A	0.095215	13.3	A	0.129639	8.1	P	0.044434	strong similarity to hypothetical protein 1190_scaffold_2.tfa_540wg - Fusarium graminearum
Pc09g00180_x_at	0.5	A	0.805420	0.9	A	0.466064	0.8	A	0.567627	0.4	A	0.900635	0.3	A	0.780518	0.9	A	0.725830	0.3	A	0.962402	0.9	A	0.780518	0.2	A	0.900391	strong similarity to hypothetical protein 1190_scaffold_2.tfa_540wg - Fusarium graminearum
Pc09g00190_x_at	0.4	A	0.780518	0.2	A	0.888428	1.4	A	0.194580	2.5	A	0.567627	0.3	A	0.780518	0.1	A	0.888428	0.3	A	0.870361	0.5	A	0.87085	0.7	A	0.781006	weak similarity to hypothetical protein contig1492_0.tfa_2370cg - Aspergillus fumigatus
Pc09g00200_x_at	1.7	A	0.850342	0.9	A	0.904785	3.8	A	0.696289	2.5	A	0.753906	2.2	A	0.828613	1.0	A	0.888428	0.6	A	0.828613	0.9	A	0.969727	0.7	A	0.98584	strong similarity to hypothetical precursor of spore coat protein sp96 - Neurospora crassa
Pc09g00210_x_at	2.8	A	0.601074	5.1	A	0.334473	1.9	A	0.500000	3.4	A	0.246094	0.8	A	0.696289	0.9	A	0.725830	0.7	A	0.850342	2.9	A	0.466064	3	A	0.592285	weak similarity to cell division protein kinase - Encephalitozoon cuniculi
Pc09g00220_s_at	0.3	A	0.870361	2.9	A	0.500000	1.8	A	0.500000	0.1	A	0.725830	1.6	A	0.633789	0.5	A	0.850342	0.2	A	0.774170	0.5	A	0.901123	0.3	A	0.907227	hypothetical protein
Pc09g00230_x_at	1.7	A	0.500000	6.6	A	0.219482	1.6	A	0.601074	7.3	A	0.334473	1.7	A	0.567627	0.6	A	0.500000	2.1	A	0.366211	2.1	A	0.633789	6.2	A	0.432373	weak similarity to hypothetical protein 15E6.200 - Neurospora crassa
Pc09g00240_s_at	22.3	P	0.030273	25.5	P	0.010742	23.7	P	0.046143	18.6	A	0.080566	14.2	A	0.095215	24.9	P	0.018555	20.1	P	0.023926	21.5	P	0.023926	16.5	P	0.046143	weak similarity to calcium-independent phospholipase A2 - Homo sapiens
Pc17g01040_s_at	24.9	P	0.001221	18.0	P	0.004150	21.4	P	0.004150	20.8	P	0.001953	8.9	P	0.001953	13.8	P	0.037598	20.6	P	0.000244	10.4	P	0.008057	18.8	P	0.001953	weak similarity to calcium-independent phospholipase A2 - Homo sapiens [truncated ORF]
Pc09g00260_at	5.9	A	0.171387	5.1	A	0.111572	3.6	A	0.246094	3.3	A	0.274170	6.5	A	0.149658	5.6	A	0.246094	1.4	A	0.601074	2.5	A	0.398926	8.1	A	0.266602	similarity to hypothetical protein An08g11290 - Aspergillus niger
Pc09g00270_s_at	42.5	P	0.000244	51.6	P	0.000244	32.0	P	0.000244	30.8	P	0.000732	41.1	P	0.000732	24.7	P	0.008057	28.2	P	0.002930	26.5	P	0.00415	20	P	0.010742	similarity to hypothetical protein An18g02770 - Aspergillus niger
Pc09g00310_at	0.7	A	0.865234	0.2	A	0.888428	0.1	A	0.994141	0.8	A	0.870361	0.1	A	0.998047	4.3	A	0.334473	0.3	A	0.904785	0.3	A	0.85083	0.2	A	0.969971	similarity to hypothetical protein An08g11500 - Aspergillus niger [putative sequencing error]
Pc09g00350_at	5.3	A	0.533936	0.6	A	0.696289	0.2	A	0.932373	3.5	A	0.533936	1.5	A	0.601074	0.2	A	0.805420	0.7	A	0.753906	1	A	0.780518	7.1	A	0.296631	hypothetical protein
Pc09g00360_x_at	50.8	P	0.005859	48.0	P	0.001953	114.4	P	0.001221	139.4	P	0.002930	73.7	P	0.001953	18.8	P	0.014160	17.0	P	0.008057	116.3	P	0.001221	105.4	P	0.001221	hypothetical protein
Pc09g00370_s_at	0.2	A	0.805420	0.2	A	0.533936	0.1	A	0.665527	0.6	A	0.212891	0.2	A	0.969727	0.6	A	0.753906	0.3	A	0.567627	4.8	A	0.105713	2.2	A	0.423828	similarity to hypothetical protein An12g06780 - Aspergillus niger
Pc09g00370_x_at	1.1	A	0.212891	3.1	A	0.219482	0.5	A	0.601074	3.1	A	0.067627	0.5	A	0.533936	0.4	A	0.888428	0.2	A	0.932373	1.3	A	0.601074	2.2	A	0.634033	similarity to hypothetical protein An12g06780 - Aspergillus niger
Pc09g00380_s_at	3.1	A	0.266602	0.1	A	0.926758	2.9	P	0.023438	0.1	A	0.967773	2.5	A	0.165039	1.1	A	0.684570	3.4	A	0.305664	0.2	A	0.833008	0.1	A	0.974609	hypothetical protein
Pc09g00400_x_at	5.0	A	0.500000	0.4	A	0.780518	2.5	A	0.633789	1.1	A	0.665527	0.3	A	0.932373	3.5	A	0.500000	0.3	A	0.888428	0.3	A	0.998047	2.2	A	0.657715	hypothetical protein
Pc10g00010_x_at	290.8	P	0.000244	302.7	P	0.000244	75.0	P	0.000244	78.4	P	0.000244	31.2	P	0.000244	54.0	P	0.000244	43.1	P	0.000244	39	P	0.000244	34.4	P	0.000244	weak similarity to kinesin-related protein kLPA - Aspergillus nidulans
Pc11g00010_x_at	0.4	A	0.398926	1.9	A	0.219482	0.3	A	0.500000	3.6	A	0.194580	0.6	A	0.592773	2.3	A	0.334473	3.9	A	0.366211	3.3	A	0.266846	3.7	A	0.356934	hypothetical protein
Pc12g00010_at	1.1	A	0.725830	1.4	A	0.567627	2.6	A	0.398926	5.4	A	0.366211	0.3	A	0.943848	1.6	A	0.780518	0.3	A	0.951416	0.4	A	0.888428	0.6	A	0.932373	strong similarity to glucose oxidase GOD - Penicillium amagasakiense
Pc12g00020_at	73.1	P	0.000244	93.6	P	0.000244	80.2	P	0.000732	97.2	P	0.000732	85.4	P	0.000244	85.9	P	0.000244	101.2	P	0.000244	61.3	P	0.001953	44.1	P	0.01416	strong similarity to hypothetical protein An02g13040 - Aspergillus niger
Pc12g00030_at	69.5	P	0.000244	73.3	P	0.000244	62.0	P	0.000244	59.2	P	0.000244	57.6	P	0.000244	76.0	P	0.000244	86.6	P	0.000244	60.3	P	0.000244	72.1	P	0.000244	strong similarity to hypothetical exonuclease - Schizosaccharomyces pombe
Pc12g00040_at	257.7	P	0.000244	245.2	P	0.000244	243.2	P	0.000244	252.0	P	0.000244	279.7	P	0.000244	263.1	P	0.000244	270.7	P	0.000244	265.3	P	0.000732	229.9	P	0.001221	strong similarity to member of the subfamily of yeast glutaredoxins Grx4 - Saccharomyces cerevisiae
Pc12g00050_at	317.7	P	0.000244	365.9	P	0.000244	425.9	P	0.000244	397.3	P	0.000244	481.8	P	0.000244	414.9	P	0.000244	379.1	P	0.000244	383.7	P	0.000732	422.9	P	0.000244	strong similarity to gamma-butyrobetaine hydroxylase BBH - Homo sapiens
Pc12g00060_at	126.1	P	0.000244	111.2	P	0.000244	100.0	P	0.000244	98.3	P	0.000244	117.6	P	0.000244	87.4	P	0.000244	137.0	P	0.000244	99.1	P	0.000244	100.7	P	0.000244	strong similarity to hypothetical protein contig31_part_ii.tfa_1550wg - Aspergillus fumigatus
Pc12g00070_at	11.7	P	0.018555	6.9	A	0.095215	10.8	P	0.008057	8.4	P	0.037598	6.2	A	0.149658	2.3	A	0.334473	6.5	P	0.010742	1.5	A	0.533936	4.7	A	0.398926	strong similarity to hypothetical tubulin alpha-2 chain tubB - Aspergillus nidulans
Pc12g00080_at	2.6	A	0.067627	0.1	A	0.870361	0.4	A	0.780518	0.4	A	0.633789	0.6	A	0.870361	2.1	A	0.466064	2.6	A	0.274170	0.2	A	0.960449	0.9	A	0.780518	weak similarity to hypothetical protein contig5_part_i.tfa_1650wg - Aspergillus fumigatus
Pc12g00090_at	207.4	P	0.000244	204.1	P	0.000244	175.2	P	0.000244	171.1	P	0.000244	177.5	P	0.000244	211.6	P	0.000244	208.2	P	0.000244	186.3	P	0.000244	193.6	P	0.000244	strong similarity to hypothetical protein SPCC1183.11 - Schizosaccharomyces pombe
Pc12g00100_at	173.6	P	0.000244	184.4	P	0.000244	187.4	P	0.000244	203.3	P	0.000244	207.6	P	0.000244	333.8	P	0.000244	193.7	P	0.000244	224.2	P	0.000244	191.6	P	0.000244	strong similarity to protein kinase like protein An15g03140 - Aspergillus niger
Pc12g00110_at	6.0	A	0.274170	0.5	A	0.633789	0.4	A	0.805420	0.9	A	0.665527	5.5	A	0.303711	1.3	A	0.828613	2.6	A	0.601074	0.3	A	0.943848	1.3	A	0.845215	hypothetical protein
Pc12g00120_at	113.0	P	0.000244	128.2	P	0.000244	87.0	P	0.000244	85.5	P	0.000244	79.2	P	0.000244	83.9	P	0.000244	103.2	P	0.000244	77	P	0.000244	91.3	P	0.000244	strong similarity to nitrogen assimilation regulatory protein nit-4 - Neurospora crassa
Pc12g00130_at	3.5	A	0.246094	2.1	A	0.466064	0.5	A	0.780518	5.1	A	0.274170	3.4	A	0.366211	2.3	A	0.850342	1.1	A	0.725830	4.9	A	0.525391	6.5	A	0.358887	similarity to versicolorin B synthase like protein An15g03100 - Aspergillus niger
Pc12g00140_at	0.3	A	0.753906	1.4	A	0.725830	1.2	A	0.696289	1.2	A	0.696289	4.2	A	0.533936	4.0	A	0.334473	1.1	A	0.601074	0.6	A	0.828613	5	A	0.665527	similarity to hypothetical protein ncu00947.1 - Neurospora crassa
Pc12g00150_at	30.8	P	0.002930	26.1	P	0.000244	20.8	P	0.008057	25.3	P	0.001953	19.6	P	0.008057	20.6	P	0.001221	19.6	P	0.001221	16.3	A	0.111572	23.7	P	0.005859	similarity to hypothetical protein ncu00947.1 - Neurospora crassa
Pc12g00160_at	5.9	A	0.366211	4.9	A	0.366211	3.4	A	0.129639	5.3	A	0.095215	3.2	A	0.111572	2.7	A	0.725830	6.2	A	0.334473	0.9	A	0.559082	0.8	A	0.601563	hypothetical protein
Pc12g00170_at	0.3	A	0.805420	1.9	A	0.466064	0.5	A	0.696289	0.5	A	0.665527	2.6	A	0.466064	2.7	A	0.357666	0.1	A	0.774170	0.5	A	0.850342	0.7	A	0.688721	hypothetical protein
Pc12g00180_at	91.5	P	0.000244	111.9	P	0.000244	37.5	P	0.000732	36.3	P	0.000732	45.6	P	0.000244	40.2	P	0.000244	44.0	P	0.000244	36.5	P	0.001221	42.9	P	0.00293	strong similarity to oxidoreductase of short-chain ORF11 - Streptomyces coelicolor
Pc12g00190_at	31.9	P	0.000244	34.1	P	0.000244	20.7	P	0.046143	18.0	P	0.030273	26.7	P	0.008057	30.7	P	0.000244	26.3	P	0.000732	29.7	M	0.056152	22.9	M	0.056152	strong similarity to ABC transporter CDR4 - Candida albicans
Pc12g00200_at	12.2	M	0.056152	13.5	P	0.037598	0.3	A	0.870361	3.6	A	0.567627	2.1	A	0.725830	5.8	A	0.246094	3.3	A	0.633789	1.2	A	0.780518	0.6	A	0.953857	strong similarity to hypothetical nadh-dependent flavin oxidoreductase SPBC23G7.10c - Schizosaccharomyces pombe
Pc12g00210_at	713.4	P	0.000244	857.3	P	0.000244	250.9	P	0.000244	333.5	P	0.000244	69.0	P	0.000244	53.2	P	0.000244	24.7	P	0.000244	44.2	P	0.000244	71.7	P	0.000244	strong similarity to quinate transport protein qutD - Aspergillus nidulans
Pc12g00220_at	525.3	P	0.000244	489.8	P	0.000244	392.5	P	0.000244	343.0	P	0.000244	446.9	P	0.000244	323.6	P	0.000244	350.1	P	0.000244	371.3	P	0.000732	339.8	P	0.001221	strong similarity to galactoside acetyltransferase lacA - Escherichia coli
Pc12g00230_at	66.5	P	0.000244	47.8	P	0.000244	48.4	P	0.000244	46.0	P	0.000244	42.7	P	0.000244	38.2	P	0.000244	44.8	P	0.000244	49.7	P	0.000244	54.5	P	0.000244	strong similarity to tartrate transport protein ttuB - Agrobacterium vitis
Pc12g00240_at	25.9	P	0.000244	27.6	P	0.000244	25.6	P	0.004150	16.9	P	0.000732	16.6	P	0.000732	13.0	P	0.001953	19.1	P	0.000732	16.4	P	0.010742	21.3	P	0.023926	strong similarity to aminotriazole resistance protein Atr1 - Saccharomyces cerevisiae
Pc12g00250_at	48.1	P	0.000244	50.2	P	0.000732	68.9	P	0.000244	53.7	P	0.000244	72.3	P	0.000244	46.4	P	0.000244	62.6	P	0.000244	85.8	P	0.000244	66.2	P	0.001221	strong similarity to transmembrane transporter liz1p - Schizosaccharomyces pombe
Pc12g00260_at	13.1	P	0.001953	12.7	P	0.000732	10.5	P	0.004150	3.9	A	0.129639	9.4	P	0.005859	6.9	P	0.000244	9.5	P	0.004150	6.1	A	0.188721	6.7	A	0.432373	weak similarity to thyroid hormone-binding protein mu-crystallin Crym - Homo sapiens [putative sequencing error][putative pseudogene]
Pc12g00270_at	160.4	P	0.000244	157.7	P	0.000244	222.8	P	0.000244	215.3	P	0.000244	197.7	P	0.000244	129.5	P	0.000244	110.9	P	0.000244	163.7	P	0.000244	169	P	0.000244	strong similarity to B-cell mitogen precursor PA45 - Trypanosoma cruzi
Pc12g00280_at	0.3	A	0.828613	1.6	A	0.753906	0.5	A	0.828613	6.2	A	0.500000	0.5	A	0.870361	0.3	A	0.981445	0.3	A	0.888428	0.4	A	0.828613	0.6	A	0.916016	hypothetical protein
Pc12g00290_at	46.8	P	0.000244	69.9	P	0.000244	73.0	P	0.000244	73.7	P	0.000244	67.8	P	0.000244	50.0	P	0.000244	58.2	P	0.000244	64	P	0.000244	67.5	P	0.000244	strong similarity to methionyl aminopeptidase Map1 - Saccharomyces cerevisiae
Pc12g00300_at	665.8	P	0.000244	621.7	P	0.000244	693.2	P	0.000244	620.8	P	0.000244	739.9	P	0.000244	758.0	P	0.000244	861.2	P	0.000244	556.8	P	0.000244	601.7	P	0.000244	strong similarity to C-3 sterol dehydrogenase Erg26 - Saccharomyces cerevisiae
Pc12g00310_at	1.8	A	0.398926	4.4	A	0.067627	2.4	A	0.303711	1.6	A	0.432373	3.1	A	0.334473	0.8	A	0.799561	1.7	A	0.696289	4.9	A	0.266846	0.2	A	0.780762	hypothetical protein
Pc12g00320_at	91.4	P	0.000732	107.1	P	0.000732	110.5	P	0.000732	102.2	P	0.000732	143.5	P	0.000732	119.3	P	0.000732	158.9	P	0.000244	124.3	P	0.000244	131.5	P	0.001221	similarity to BIR repeat containing ubiquitin-conjugating enzyme BRUCE - Mus musculus
Pc12g00330_at	11.8	A	0.067627	14.8	P	0.014160	27.2	M	0.056152	22.8	M	0.056152	20.9	M	0.056152	15.2	P	0.023926	9.8	A	0.129639	21.9	P	0.037598	21.6	P	0.023926	weak similarity to hypothetical protein An13g02200 - Aspergillus niger
Pc12g00340_at	150.1	P	0.000244	152.7	P	0.000244	157.4	P	0.000244	146.3	P	0.000244	157.4	P	0.000244	159.1	P	0.000244	132.6	P	0.000244	133.6	P	0.000244	140.3	P	0.000244	strong similarity to hypothetical LIM domain protein - Schizosaccharomyces pombe
Pc12g00350_at	0.6	A	0.828613	0.1	A	0.943848	0.2	A	0.981445	0.3	A	0.919434	0.2	A	0.969727	0.8	A	0.753906	1.5	A	0.533936	0.4	A	0.976074	0.7	A	0.850342	strong similarity to polyamine transport protein Tpo1 - Saccharomyces cerevisiae
Pc12g00360_at	3.8	A	0.500000	0.2	A	0.753906	4.8	A	0.398926	2.5	A	0.500000	2.8	A	0.466064	1.2	A	0.601074	4.3	A	0.212646	6.3	A	0.525635	1.1	A	0.780518	similarity to saframycin Mx1 synthase safA - Myxococcus xanthus
Pc12g00370_at	0.6	A	0.780518	0.8	A	0.432373	0.3	A	0.904785	0.3	A	0.888428	0.5	A	0.870361	0.3	A	0.969727	1.5	A	0.432373	0.2	A	0.941162	0.3	A	0.850342	strong similarity to hypothetical protein 1262_scaffold_4.tfa_60cg - Fusarium graminearum
Pc12g00380_at	0.5	A	0.665527	0.4	A	0.828613	4.3	A	0.398926	3.0	A	0.466064	3.7	A	0.274170	1.1	A	0.665527	0.2	A	0.929199	0.6	A	0.919434	0.4	A	0.932373	strong similarity to choline permease Hnm1 - Saccharomyces cerevisiae
Pc12g00390_at	25.8	P	0.000732	26.8	P	0.000244	33.1	P	0.001953	28.3	P	0.001953	25.8	P	0.002930	26.7	P	0.000732	25.9	P	0.000732	32.7	P	0.001953	44.4	P	0.005859	strong similarity to hypothetical protein An16g02320 - Aspergillus niger
Pc12g00400_at	14.6	P	0.023926	16.4	P	0.008057	23.7	P	0.002930	18.6	P	0.008057	21.6	P	0.005859	11.9	P	0.000244	8.4	P	0.023926	23.3	P	0.030273	26.3	P	0.030273	strong similarity to hypothetical protein An09g02520 - Aspergillus niger
Pc12g00410_at	37.5	P	0.008057	37.5	P	0.010742	42.0	P	0.005859	42.5	P	0.001953	40.6	P	0.004150	52.2	P	0.005859	43.5	P	0.018555	47.2	P	0.001953	40.9	P	0.037598	similarity to hypothetical protein B7F18.200 - Neurospora crassa
Pc12g00420_at	201.8	P	0.000244	194.9	P	0.000244	182.8	P	0.000244	193.1	P	0.000244	170.1	P	0.000244	213.5	P	0.000244	163.7	P	0.000244	171.2	P	0.000244	204.2	P	0.000244	strong similarity to proteasome 19S regulatory particle multiubiquitin chain binding subunit like protein An15g03020 - Aspergillus niger
Pc12g00430_at	81.4	P	0.000244	75.0	P	0.000244	100.9	P	0.000244	96.5	P	0.000244	97.7	P	0.000244	93.0	P	0.000244	81.1	P	0.000244	92.3	P	0.000244	91.2	P	0.000732	strong similarity to hypothetical protein B7F18.180 - Neurospora crassa
Pc12g00440_at	4.7	P	0.010742	2.8	A	0.111572	7.8	A	0.095215	5.9	P	0.018555	3.3	A	0.129639	5.2	P	0.005859	1.0	A	0.500000	11.4	P	0.022949	0.3	A	0.822998	strong similarity to ABC transporter CDR4 - Candida albicans
Pc12g00450_at	154.9	P	0.000244	126.8	P	0.000244	115.6	P	0.000244	102.4	P	0.000244	49.5	P	0.000244	45.9	P	0.000732	48.2	P	0.000244	62.7	P	0.000732	59	P	0.000244	weak similarity to hypothetical protein PA2336 - Pseudomonas aeruginosa
Pc12g00460_at	50.9	P	0.005859	54.9	P	0.005859	53.9	P	0.008057	23.3	P	0.037598	43.2	P	0.008057	40.5	P	0.018555	34.2	P	0.001953	50.6	P	0.030273	60	P	0.037598	strong similarity to multidrug resistance protein fnx1p - Schizosaccharomyces pombe
Pc12g00470_at	98.0	P	0.002930	90.1	P	0.001221	83.3	P	0.005859	85.6	P	0.002930	70.0	P	0.005859	56.8	P	0.004150	52.4	P	0.001953	70.5	P	0.01416	81.3	P	0.005859	strong similarity to alpha-l-arabinofuranosidase a precursor abfA - Aspergillus niger
Pc12g00480_at	1.3	A	0.725830	0.3	A	0.919434	0.2	A	0.870361	0.3	A	0.805420	0.4	A	0.981445	0.5	A	0.943848	0.7	A	0.828613	4.9	A	0.665527	0.7	A	0.884277	strong similarity to transposase Tan1 - Aspergillus niger [putative pseudogene]
Pc12g00490_at	98.0	P	0.000244	99.5	P	0.000244	100.3	P	0.000244	86.9	P	0.000244	106.6	P	0.000244	100.3	P	0.000244	149.2	P	0.000244	107.7	P	0.000244	99.8	P	0.000244	strong similarity to hypothetical protein An03g04850 - Aspergillus niger
Pc12g00500_at	20.9	P	0.001221	24.8	P	0.001221	122.2	P	0.000732	118.8	P	0.000244	146.7	P	0.000244	104.7	P	0.000244	133.6	P	0.000244	162.1	P	0.000244	128	P	0.000244	strong similarity to alpha-L-rhamnosidase A precursor rhaA - Aspergillus aculeatus
Pc12g00510_at	31.3	P	0.000732	21.6	P	0.001953	25.2	P	0.004150	24.5	P	0.001221	24.8	P	0.002930	14.1	P	0.004150	17.1	P	0.001221	24.4	P	0.00415	28.6	P	0.01416	strong similarity to hypothetical protein CAD21095.1 - Neurospora crassa
Pc12g00520_at	8.2	P	0.005859	6.9	P	0.037598	8.1	P	0.023926	7.2	M	0.056152	13.0	P	0.010742	8.5	P	0.018555	10.7	M	0.056152	9.7	M	0.056152	15.2	A	0.095215	hypothetical protein
Pc12g00530_at	27.3	P	0.000244	21.4	P	0.001953	19.5	P	0.001953	20.8	P	0.000732	33.0	P	0.000244	33.4	P	0.000244	32.9	P	0.000244	45.7	P	0.000244	39.7	P	0.000732	strong similarity to hypothetical protein B24P7.110 - Neurospora crassa
Pc12g00540_at	100.4	P	0.000244	84.3	P	0.000244	77.6	P	0.000732	80.6	P	0.000244	71.0	P	0.000732	96.0	P	0.000244	85.7	P	0.000244	85.2	P	0.000732	85.5	P	0.000244	strong similarity to hypothetical protein contig31_part_ii.tfa_1740wg - Aspergillus fumigatus
Pc12g00550_at	132.2	P	0.000732	122.8	P	0.000732	168.7	P	0.000732	194.7	P	0.000732	156.1	P	0.000732	161.2	P	0.000244	201.1	P	0.000244	173.6	P	0.000732	154.4	P	0.000732	strong similarity to ribulose-5-phosphate-epimerase Rpe1 - Saccharomyces cerevisiae
Pc12g00560_at	168.9	P	0.000244	190.6	P	0.000244	269.3	P	0.000244	310.5	P	0.000244	231.3	P	0.000244	463.6	P	0.000244	240.8	P	0.000244	296.6	P	0.000244	243.4	P	0.000244	strong similarity to hypothetical verprolin related protein encoded by B24P7.40 - Neurospora crassa
Pc12g00570_at	140.5	P	0.000244	133.1	P	0.000244	168.5	P	0.000244	156.1	P	0.000244	198.3	P	0.000244	157.0	P	0.000244	212.8	P	0.000244	153.4	P	0.000244	163.3	P	0.000244	strong similarity to snRNA-associated sm-like protein like protein An09g03480 - Aspergillus niger
Pc12g00580_at	55.7	P	0.000244	43.1	P	0.000244	48.8	P	0.000244	50.4	P	0.000244	54.5	P	0.000244	48.1	P	0.001953	44.1	P	0.000244	61.4	P	0.000732	52.3	P	0.000244	strong similarity to protein involved in DNA repair SNM1 - Mus musculus
Pc12g00590_at	5.9	A	0.219482	3.9	A	0.466064	10.0	A	0.129639	12.0	A	0.080566	5.7	A	0.303711	6.0	A	0.194580	0.7	A	0.753906	3.6	A	0.466064	9.6	A	0.326416	strong similarity to hypothetical protein 1259_scaffold_4.tfa_570cg - Fusarium graminearum
Pc12g00600_at	160.2	P	0.000244	173.4	P	0.000244	189.4	P	0.000244	165.2	P	0.000244	213.1	P	0.000244	251.9	P	0.000244	301.8	P	0.000244	168.6	P	0.000244	155.8	P	0.000244	strong similarity to benzoate 4-monooxygenase cytochrome P450 53 bphA - Aspergillus niger
Pc12g00610_at	110.0	P	0.000244	105.4	P	0.000244	594.5	P	0.000244	686.4	P	0.000244	391.1	P	0.000244	626.2	P	0.000244	283.4	P	0.000244	520.1	P	0.000244	722.3	P	0.000244	strong similarity to oligopeptide transporter Opt1 - Saccharomyces cerevisiae
Pc12g00620_at	25.8	P	0.018555	32.3	P	0.004150	28.6	A	0.067627	26.2	P	0.018555	31.4	P	0.014160	25.1	P	0.002930	25.5	P	0.000732	32.8	P	0.013672	31.4	A	0.080566	similarity to leucine-specific regulatory protein Leu3 - Saccharomyces cerevisiae
Pc12g00630_at	2.6	A	0.274170	5.0	A	0.095215	4.6	A	0.067627	6.7	A	0.080566	8.7	M	0.056152	0.8	A	0.533936	6.8	A	0.080566	7.6	A	0.080566	6.6	A	0.19458	strong similarity to hypothetical protein An12g02920 - Aspergillus niger [putative sequencing error][putative pseudogene]
Pc12g00640_at	3.1	A	0.432373	2.5	A	0.274170	1.8	A	0.219482	0.5	A	0.567627	2.2	A	0.194580	5.4	A	0.126953	0.5	A	0.805420	6	A	0.144531	4.5	A	0.398926	similarity to hypothetical protein CAD21334.1 - Neurospora crassa
Pc12g00650_at	46.5	P	0.000732	45.5	P	0.000732	69.9	P	0.000732	71.7	P	0.000732	39.9	P	0.001221	38.4	P	0.000244	43.5	P	0.000244	46.6	P	0.000732	76.3	P	0.000244	similarity to hypothetical protein CC3092 - Caulobacter crescentus
Pc12g00660_at	4.4	A	0.067627	5.8	A	0.246094	5.5	A	0.303711	1.7	A	0.398926	6.1	A	0.080566	7.2	P	0.037598	3.0	A	0.326660	5.8	A	0.246094	6.7	A	0.171387	strong similarity to glyoxysomal citrate synthase - Cucurbita sp.
Pc12g00670_at	0.2	A	0.904785	0.6	A	0.805420	0.3	A	0.932373	0.4	A	0.943848	0.2	A	0.962402	0.5	A	0.567627	0.1	A	0.968018	0.2	A	0.976074	0.2	A	0.974854	strong similarity to multidrug resistance protein Qdr1 - Saccharomyces cerevisiae
Pc12g00680_at	1.8	A	0.665527	0.5	A	0.665527	4.7	A	0.398926	1.0	A	0.696289	0.9	A	0.753906	0.7	A	0.687988	0.8	A	0.696289	7.5	A	0.398926	10.6	A	0.366211	weak similarity to self-pruning protein SP - Lycopersicon esculentum
Pc12g00690_at	0.7	A	0.805420	1.0	A	0.633789	3.6	P	0.014160	0.7	A	0.633789	1.7	A	0.432373	0.3	A	0.904785	1.6	A	0.567627	0.2	A	0.828613	5.1	A	0.665527	similarity to AK-toxin regulating protein AktR-1 - Alternaria alternata
Pc12g00700_at	3.2	A	0.303711	0.5	A	0.780518	0.5	A	0.828613	0.2	A	0.780518	1.2	A	0.500000	0.2	A	0.919434	2.0	A	0.500000	0.4	A	0.976074	0.6	A	0.746094	similarity to hypothetical protein aq_1250 - Aquifex aeolicus
Pc12g00710_at	0.5	A	0.828613	0.2	A	0.953857	0.7	A	0.398926	1.1	A	0.633789	2.0	A	0.533936	0.5	A	0.962402	1.8	A	0.533936	4.9	A	0.490234	6.4	A	0.111572	weak similarity to hypothetical protein SPBC2A9.02 - Schizosaccharomyces pombe
Pc12g00720_at	31.3	P	0.000244	31.7	P	0.000244	30.0	P	0.000244	29.7	P	0.000244	27.4	P	0.001953	37.8	P	0.000244	34.7	P	0.000244	39.8	P	0.001953	35.5	P	0.001953	strong similarity to hypothetical protein Aut4 - Saccharomyces cerevisiae
Pc12g00730_at	6.9	A	0.334473	8.0	A	0.080566	7.9	A	0.149658	13.4	A	0.095215	6.1	A	0.194580	6.9	M	0.056152	8.8	P	0.046143	12.4	A	0.129639	19.9	M	0.056152	similarity to hypothetical protein contig1492_0.tfa_2140cg - Aspergillus fumigatus
Pc12g00740_at	35.3	P	0.000732	17.9	P	0.001221	21.2	P	0.004150	17.5	P	0.008057	14.3	P	0.037598	7.5	P	0.037598	9.7	P	0.014160	13.9	P	0.005859	16	P	0.01416	similarity to hypothetical protein contig_1_59_scaffold_4.tfa_410wg - Aspergillus nidulans
Pc12g00750_at	70.2	P	0.000244	101.9	P	0.000244	56.8	P	0.000244	61.8	P	0.000244	78.1	P	0.000244	52.1	P	0.000244	122.1	P	0.000244	88.6	P	0.000244	131.5	P	0.000244	similarity to hypothetical protein An09g03650 - Aspergillus niger
Pc12g00760_at	5.6	A	0.067627	0.2	A	0.753906	2.5	A	0.500000	0.8	A	0.533936	6.4	A	0.067627	0.5	A	0.828613	0.6	A	0.601074	3.8	A	0.358154	8.2	A	0.219482	hypothetical protein
Pc12g00770_at	0.2	A	0.932373	0.1	A	0.932373	1.4	A	0.334473	0.2	A	0.932373	0.3	A	0.822754	0.5	A	0.601074	0.5	A	0.805420	0.2	A	0.932373	0.9	A	0.74707	hypothetical protein
Pc12g00770_x_at	0.5	A	0.633789	2.1	A	0.149658	2.7	A	0.274170	0.3	A	0.725830	5.3	A	0.129639	0.2	A	0.901123	0.5	A	0.633789	2.5	A	0.391113	0.2	A	0.773926	hypothetical protein
Pc12g00780_at	19.8	P	0.005859	27.4	P	0.001953	24.5	P	0.004150	19.3	P	0.004150	23.6	P	0.001953	17.1	P	0.004150	11.0	P	0.037598	31.5	P	0.00415	37.4	P	0.005859	strong similarity to maltose transport protein Mal31 - Saccharomyces cerevisiae
Pc12g00790_at	15.7	P	0.001221	14.0	P	0.005859	29.8	P	0.000732	27.5	P	0.004150	19.3	P	0.000244	23.6	P	0.001221	29.0	P	0.001221	20.3	P	0.000244	28.9	P	0.001221	strong similarity to ankyrin 3 (splice form 4) like protein An01g06790 - Aspergillus niger
Pc12g00800_at	203.3	P	0.014160	170.0	P	0.001953	159.7	P	0.010742	215.6	P	0.010742	109.2	P	0.014160	84.7	P	0.004150	103.8	P	0.002930	82.5	P	0.00293	236.1	P	0.00293	similarity to integral membrane protein PTH11 - Magnaporthe grisea
Pc12g00810_at	4.2	A	0.274170	3.7	A	0.246094	1.6	A	0.500000	4.7	A	0.080566	3.2	A	0.466064	4.7	A	0.366211	2.1	A	0.466064	2.4	A	0.71875	5.5	A	0.432373	similarity to hypothetical exported protein YPO0987 - Yersinia pestis
Pc12g00820_at	7.8	A	0.067627	15.5	P	0.023926	19.8	P	0.018555	20.6	P	0.023926	16.6	P	0.018555	22.2	P	0.014160	19.5	P	0.000732	17.1	A	0.129639	19.3	P	0.046143	strong similarity to polyamine transport protein Tpo1 - Saccharomyces cerevisiae
Pc12g00830_at	269.7	P	0.000244	303.8	P	0.000244	232.4	P	0.000244	283.3	P	0.000244	171.2	P	0.000244	267.0	P	0.000244	300.6	P	0.000244	389.6	P	0.000244	326.1	P	0.000244	strong similarity to sorbitol utilization protein sou2 - Candida albicans
Pc12g00840_at	2.5	M	0.056152	0.5	A	0.689209	3.2	A	0.366211	2.2	A	0.500000	3.2	A	0.533936	3.6	A	0.274170	8.3	P	0.030273	0.9	A	0.633789	0.8	A	0.823486	strong similarity to hypothetical protein contig1492_0.tfa_4150cg - Aspergillus fumigatus
Pc12g00850_at	5.7	A	0.149658	4.3	A	0.149658	3.0	A	0.194580	3.1	A	0.194580	2.7	A	0.334473	1.4	A	0.567627	2.6	A	0.390625	2.3	A	0.398926	1.2	A	0.884033	strong similarity to high-affinity glucose transporter HGT1 - Kluyveromyces lactis
Pc12g00860_at	3.6	P	0.018555	1.5	A	0.567627	4.0	A	0.219482	2.2	A	0.149658	0.3	A	0.780518	5.8	A	0.129639	0.2	A	0.665527	2.2	A	0.326172	1.3	A	0.753906	strong similarity to polyamine transport protein Tpo1 - Saccharomyces cerevisiae
Pc12g00870_at	9.2	P	0.002930	8.6	P	0.004150	11.9	P	0.001953	9.3	P	0.000244	8.5	P	0.000732	6.3	P	0.046143	7.3	P	0.001221	19	P	0.013184	10.6	P	0.01001	strong similarity to hypothetical neutral amino acid permease - Neurospora crassa
Pc12g00880_at	0.3	A	0.962402	0.1	A	0.952148	1.4	A	0.725830	0.2	A	0.941162	0.7	A	0.943848	1.0	A	0.696289	0.3	A	0.994141	0.9	A	0.888428	1	A	0.828613	strong similarity to hypothetical protein An13g01870 - Aspergillus niger
Pc12g00890_at	2.7	M	0.064453	2.4	A	0.095215	2.9	A	0.129639	3.4	P	0.037598	5.2	P	0.001953	0.1	A	0.976074	4.0	A	0.111572	0.3	A	0.80542	0.3	A	0.845459	strong similarity to choline permease Hnm1 - Saccharomyces cerevisiae
Pc12g00900_at	2.1	A	0.111572	4.5	P	0.046143	4.0	A	0.080566	5.8	P	0.023926	1.9	A	0.303711	2.0	A	0.398926	2.2	A	0.398926	0.7	A	0.592773	2.2	A	0.466064	hypothetical protein
Pc12g00910_at	59.0	P	0.000244	57.8	P	0.000244	51.1	P	0.000244	63.3	P	0.000244	50.1	P	0.000244	35.2	P	0.000244	45.8	P	0.000244	30.6	P	0.000732	44.8	P	0.000244	weak similarity to hypothetical protein B8J22.030 - Neurospora crassa
Pc12g00920_at	30.0	P	0.008057	27.2	P	0.001953	33.2	P	0.014160	36.0	P	0.014160	31.6	P	0.014160	16.1	P	0.014160	22.1	P	0.005859	29.5	P	0.037598	30.7	M	0.056152	strong similarity to oxalate decarboxylase like protein An03g01140 - Aspergillus niger
Pc12g00930_at	1.3	A	0.334473	1.4	A	0.601074	0.9	A	0.366211	0.6	A	0.525635	3.1	A	0.095215	1.8	A	0.500000	3.2	A	0.171387	5.4	A	0.188721	1.1	A	0.334229	strong similarity to hypothetical protein An15g02550 - Aspergillus niger
Pc12g00940_at	72.8	P	0.000244	84.1	P	0.000244	93.3	P	0.000244	85.4	P	0.000244	102.8	P	0.000244	92.9	P	0.000244	96.1	P	0.000244	89.3	P	0.000244	81.2	P	0.000244	strong similarity to hypothetical protein An11g09420 - Aspergillus niger
Pc12g00950_at	23.3	P	0.000244	30.0	P	0.000244	12.8	P	0.000732	10.5	P	0.001953	14.7	P	0.000732	19.7	P	0.001221	17.2	P	0.000244	18	P	0.000732	16.3	A	0.080566	strong similarity to alpha-glucosidase like protein An07g00350 - Aspergillus niger
Pc12g00960_at	17.2	P	0.001953	19.7	P	0.001953	9.6	A	0.149658	12.9	A	0.149658	1.8	A	0.696289	6.7	A	0.095215	4.5	A	0.129639	1.1	A	0.85083	1	A	0.919434	strong similarity to high affinity methionine permease Mup1 - Saccharomyces cerevisiae
Pc12g00970_at	10.6	P	0.023926	18.4	P	0.023926	23.5	P	0.001953	26.6	P	0.001221	20.0	P	0.001953	26.9	P	0.030273	23.4	P	0.022949	29.2	P	0.046143	16.4	P	0.023926	strong similarity to hypothetical sugar hydrolase - Bacteroides thetaiotaomicron
Pc12g00980_at	45.8	P	0.000244	52.4	P	0.000244	35.5	P	0.001953	44.9	P	0.000732	33.3	P	0.000244	26.8	P	0.000244	31.9	P	0.000244	31	P	0.000732	28.7	P	0.000244	strong similarity to hypothetical 2,3-cyclic-nucleotide 3-phosphodiesterase related protein - Neurospora crassa
Pc12g00990_at	29.9	M	0.056152	26.4	A	0.111572	13.4	A	0.303711	16.3	A	0.246094	13.0	A	0.398926	5.9	A	0.246094	14.3	M	0.056152	8.7	A	0.601074	18.5	A	0.567627	strong similarity to hypothetical protein ncu09633.1 - Neurospora crassa
Pc12g01000_at	193.5	P	0.000244	227.1	P	0.000244	130.7	P	0.000244	139.9	P	0.000244	168.5	P	0.000244	149.6	P	0.000732	172.9	P	0.000244	179.8	P	0.001221	171	P	0.00293	strong similarity to hypothetical protein CAC18209.1 - Neurospora crassa
Pc12g01010_at	80.3	P	0.000244	84.7	P	0.000244	71.4	P	0.000244	83.5	P	0.000244	69.7	P	0.000244	83.6	P	0.000244	63.0	P	0.000244	92.9	P	0.000244	85	P	0.000244	strong similarity to hypothetical protein An15g03240 - Aspergillus niger
Pc12g01020_at	371.9	P	0.000244	418.6	P	0.000244	507.7	P	0.000244	430.9	P	0.000244	425.3	P	0.000244	344.5	P	0.000244	404.6	P	0.000244	431.2	P	0.000244	478.1	P	0.000244	strong similarity to threonine aldolase Gly1 - Saccharomyces cerevisiae
Pc12g01030_at	231.6	P	0.000244	202.7	P	0.000244	199.6	P	0.000244	159.7	P	0.000244	189.1	P	0.000244	258.5	P	0.000244	298.1	P	0.000244	213.4	P	0.000244	197.3	P	0.000244	strong similarity to protein kinase like protein An15g03280 - Aspergillus niger
Pc12g01040_at	5.1	A	0.171387	3.2	P	0.018555	7.3	P	0.030273	7.5	P	0.037598	5.6	P	0.023926	5.8	A	0.149658	11.1	P	0.000732	5.2	A	0.067627	7.9	A	0.125732	strong similarity to galactosyltransferase Bed1 - Saccharomyces cerevisiae
Pc12g01050_at	390.2	P	0.000244	331.1	P	0.000244	357.6	P	0.000244	364.0	P	0.000244	306.8	P	0.000244	284.7	P	0.000244	266.1	P	0.000244	371.1	P	0.000244	325.8	P	0.000244	strong similarity to hypothetical protein NUO-12.3 - Neurospora crassa
Pc12g01060_at	159.8	P	0.000244	157.5	P	0.000244	153.2	P	0.000244	141.3	P	0.000244	116.2	P	0.000244	155.3	P	0.000244	161.1	P	0.000244	146.1	P	0.000244	203.2	P	0.000244	strong similarity to palC - Aspergillus nidulans
Pc12g01070_at	0.2	A	0.799316	2.2	A	0.696289	2.6	A	0.567627	4.0	A	0.303711	0.6	A	0.725830	0.8	A	0.780518	0.6	A	0.601074	3.1	A	0.326416	3.3	A	0.696289	similarity to Ribosomal protein S6 - Prochlorococcus marinus
Pc12g01080_at	28.2	P	0.000244	23.6	P	0.000244	23.9	P	0.000244	29.7	P	0.000244	32.2	P	0.000244	17.2	P	0.001221	27.9	P	0.000732	30.8	P	0.001221	38.4	P	0.000732	strong similarity to cell wall protein Crh1 - Saccharomyces cerevisiae
Pc12g01090_at	0.8	A	0.567627	0.6	A	0.500000	0.6	A	0.601074	0.2	A	0.780518	0.5	A	0.533936	0.5	A	0.985840	2.5	A	0.398926	4.5	A	0.239502	0.2	A	0.865967	strong similarity to cell wall protein Crh1 - Saccharomyces cerevisiae
Pc12g01100_at	55.5	P	0.001221	80.6	P	0.000732	71.8	P	0.010742	77.6	P	0.004150	67.6	P	0.002930	79.9	P	0.000732	100.8	P	0.000244	55.6	P	0.010742	62.3	P	0.008057	similarity to component of the TBP-associated protein complex Taf47 - Saccharomyces cerevisiae
Pc12g01110_at	98.2	P	0.001221	96.0	P	0.001221	94.4	P	0.002930	87.0	P	0.008057	97.0	P	0.002930	115.7	P	0.000244	113.7	P	0.000732	61.7	P	0.018555	71.6	P	0.010742	strong similarity to subunit of transcription initiation factor TFIID ptr6p - Schizosaccharomyces pombe
Pc12g01120_at	83.2	P	0.000732	90.0	P	0.000732	117.0	P	0.000732	92.5	P	0.001221	109.4	P	0.001953	144.8	P	0.000244	164.4	P	0.000244	97.9	P	0.001953	91.2	P	0.00415	strong similarity to hypothetical protein contig_1_129_scaffold_10.tfa_1060wg - Aspergillus nidulans
Pc12g01130_at	1470.6	P	0.000244	1504.1	P	0.000244	1403.0	P	0.000244	1557.7	P	0.000244	1440.4	P	0.000244	1589.7	P	0.000244	1765.5	P	0.000244	1881.4	P	0.000244	1984.9	P	0.000244	strong similarity to aldehyde reductase II ARII - Sporidiobolus salmonicolor
Pc12g01140_at	42.6	P	0.000732	34.6	P	0.000732	56.7	P	0.000244	51.8	P	0.000244	45.8	P	0.000244	36.1	P	0.008057	47.7	P	0.000244	51	P	0.000244	56.5	P	0.000244	strong similarity to alcohol dehydrogenase alcB - Aspergillus nidulans
Pc12g01150_at	0.4	A	0.850342	0.2	A	0.943848	0.9	A	0.725830	0.7	A	0.753906	0.3	A	0.919434	0.5	A	0.888428	0.7	A	0.805420	0.5	A	0.953857	0.4	A	0.976074	weak similarity to hypothetical protein An02g08300 - Aspergillus niger
Pc12g01160_at	3.4	A	0.219482	6.2	A	0.067627	0.5	A	0.500000	2.1	A	0.303711	1.5	A	0.500000	1.5	A	0.466064	0.4	A	0.665527	2.2	A	0.466064	4.5	A	0.390625	strong similarity to guanylate kinase Guk1 - Saccharomyces cerevisiae [putative sequencing error]
Pc12g01170_at	224.1	P	0.000244	226.1	P	0.000244	212.7	P	0.000244	227.4	P	0.000244	207.5	P	0.000244	174.6	P	0.000244	272.7	P	0.000244	212.9	P	0.000244	213.1	P	0.000244	strong similarity to hypothetical protein contig31_part_ii.tfa_1450cg - Aspergillus fumigatus
Pc12g01180_at	2.6	A	0.366211	2.8	A	0.366211	0.6	A	0.689209	1.4	A	0.533936	0.7	A	0.665527	2.2	A	0.567627	3.5	A	0.567627	0.8	A	0.657715	6	A	0.19458	hypothetical protein
Pc12g01190_at	0.3	A	0.904785	2.4	A	0.500000	0.5	A	0.943848	0.3	A	0.865479	0.3	A	0.870361	0.5	A	0.953857	0.3	A	0.962402	2.6	A	0.72583	0.2	A	0.885254	hypothetical protein
Pc12g01200_at	2.7	A	0.432373	0.4	A	0.805420	4.4	A	0.567627	0.4	A	0.696289	3.3	A	0.533936	1.3	A	0.601074	2.7	A	0.366211	2	A	0.689209	0.7	A	0.665527	hypothetical protein
Pc12g01210_at	0.7	A	0.665527	2.8	A	0.366211	0.4	A	0.870361	0.6	A	0.725830	0.5	A	0.753906	1.3	A	0.633789	0.6	A	0.753906	0.3	A	0.665527	2.6	A	0.592285	hypothetical protein
Pc12g01220_at	146.8	P	0.000732	86.9	P	0.000732	75.9	P	0.000732	64.6	P	0.008057	61.0	P	0.008057	106.9	P	0.000732	76.9	P	0.000244	62.1	P	0.023926	65.6	P	0.023926	strong similarity to hypothetical protein contig589.tfa_1950wg - Aspergillus fumigatus
Pc12g01230_at	43.4	P	0.037598	41.2	P	0.030273	34.7	M	0.056152	38.4	M	0.056152	36.4	P	0.037598	39.5	P	0.030273	47.2	P	0.010742	46.6	A	0.095215	38	A	0.080566	strong similarity to hypothetical protein An15g03410 - Aspergillus niger
Pc12g01240_at	135.8	P	0.000244	94.5	P	0.000732	113.7	P	0.000244	110.7	P	0.000244	118.6	P	0.000244	103.1	P	0.001953	76.8	P	0.000244	126.2	P	0.000732	138.3	P	0.001221	strong similarity to hypothetical protein YER049w - Saccharomyces cerevisiae
Pc12g01250_at	397.7	P	0.000244	478.1	P	0.000244	102.6	P	0.000732	152.3	P	0.000244	7.8	A	0.111572	9.5	A	0.095215	8.7	A	0.080566	5.4	A	0.525635	3.6	A	0.592285	similarity to hypothetical protein An07g01810 - Aspergillus niger
Pc12g01260_at	253.4	P	0.000244	222.5	P	0.000244	115.9	P	0.001221	155.1	P	0.000732	53.8	P	0.005859	49.9	P	0.000244	51.5	P	0.000732	100.3	P	0.001221	76.6	P	0.00415	strong similarity to hypothetical bHLH transcription factor hpa3 - Aspergillus nidulans
Pc12g01270_at	40.3	P	0.002930	26.9	P	0.008057	28.3	P	0.023926	27.7	P	0.010742	30.8	P	0.018555	20.8	P	0.023926	7.1	P	0.037598	25.1	P	0.017822	30.5	P	0.018555	strong similarity to hypothetical protein contig_1_129_scaffold_10.tfa_1010cg - Aspergillus nidulans
Pc12g01280_at	5.3	A	0.303711	2.1	A	0.432373	14.7	A	0.129639	22.2	P	0.046143	17.3	A	0.219482	8.2	A	0.194580	3.5	A	0.500000	23.9	A	0.398926	20.4	A	0.32666	similarity to RNA helicase GLH-2 - Caenorhabditis elegans
Pc12g01290_at	63.6	P	0.000732	74.2	P	0.000732	72.2	P	0.001221	76.5	P	0.001221	61.9	P	0.001221	33.3	P	0.000732	38.4	P	0.000244	86.2	P	0.000732	96.5	P	0.000732	strong similarity to plasma cell membrane glycoprotein PC-1 - Homo sapiens
Pc12g01300_at	8.1	P	0.046143	9.1	A	0.080566	10.6	P	0.014160	9.3	M	0.056152	6.5	A	0.149658	13.1	P	0.005371	6.9	A	0.194580	10.1	P	0.023926	10.6	A	0.080566	strong similarity to vegetative incompatibility protein het-e1 - Podospora anserina
Pc12g01310_at	1.1	A	0.753906	0.4	A	0.919434	0.7	A	0.919434	0.7	A	0.904785	0.2	A	0.919434	1.4	A	0.567627	8.3	A	0.095215	1	A	0.870361	0.3	A	0.943848	similarity to hypothetical protein An03g04820 - Aspergillus niger
Pc12g01320_at	31.6	P	0.000732	23.1	P	0.001953	28.5	P	0.002930	21.9	P	0.030273	32.0	P	0.004150	24.2	P	0.001953	38.3	P	0.000244	27.9	P	0.010742	24.9	P	0.00415	strong similarity to protein precursor Bcs1 - Saccharomyces cerevisiae
Pc12g01330_at	72.3	P	0.000244	85.7	P	0.000244	136.4	P	0.000244	143.9	P	0.000244	53.6	P	0.000244	61.9	P	0.000244	64.6	P	0.000244	32.4	P	0.001953	96	P	0.000244	strong similarity to hypothetical protein contig31_part_ii.tfa_1360wg - Aspergillus fumigatus
Pc12g01340_at	0.2	A	0.981445	0.4	A	0.932373	0.3	A	0.991943	0.2	A	0.989258	0.9	A	0.665527	0.5	A	0.932373	0.5	A	0.919434	0.3	A	0.929199	0.4	A	0.985352	hypothetical protein
Pc12g01350_at	10.0	A	0.095215	9.8	A	0.171387	8.3	P	0.037598	7.8	A	0.149658	7.2	A	0.067627	7.7	A	0.239502	4.4	A	0.567627	12.6	A	0.266602	14.5	A	0.149658	strong similarity to alpha-xylosidase XylS - Sulfolobus solfataricus
Pc12g01360_at	5.0	A	0.095215	4.9	P	0.046143	0.5	A	0.457520	5.0	P	0.001953	4.7	M	0.056152	2.3	A	0.559082	2.3	A	0.334473	5.6	M	0.064941	3.8	P	0.00415	hypothetical protein
Pc12g01370_at	59.5	P	0.000244	64.7	P	0.000244	51.3	P	0.000244	51.5	P	0.000244	51.6	P	0.001221	51.5	P	0.000732	61.7	P	0.000244	68.6	P	0.000244	41.8	P	0.000244	weak similarity to nitrosoguanidine resistance factor Sng1 - Saccharomyces cerevisiae
Pc12g01380_at	5.3	A	0.129639	3.6	A	0.295898	3.4	A	0.095215	4.1	A	0.303711	2.1	A	0.398926	3.3	A	0.366211	0.8	A	0.753906	2.8	A	0.5	5	A	0.424316	hypothetical protein
Pc12g01390_at	46.7	P	0.000732	71.3	P	0.000244	39.9	P	0.000732	45.2	P	0.001221	50.4	P	0.000244	61.6	P	0.000732	49.8	P	0.000732	61.6	P	0.000244	73.5	P	0.000244	weak similarity to beta1 protein kinase JNK1 - Homo sapiens
Pc12g01400_at	162.6	P	0.001953	156.2	P	0.000732	197.8	P	0.001221	214.6	P	0.005859	222.7	P	0.001221	132.6	P	0.000732	133.1	P	0.001221	201.5	P	0.001221	195.1	P	0.001953	similarity to hypothetical protein contig31_part_i.tfa_3050cg - Aspergillus fumigatus
Pc12g01410_at	0.3	A	0.845459	0.9	A	0.567627	3.0	A	0.080566	4.4	A	0.095215	5.6	A	0.149658	2.9	A	0.303711	0.7	A	0.753906	6.5	A	0.432373	2.3	A	0.423828	hypothetical protein
Pc12g01420_at	122.7	P	0.000732	148.8	P	0.000732	104.6	P	0.000244	131.9	P	0.000732	131.2	P	0.000244	130.9	P	0.000244	148.6	P	0.000244	88.8	P	0.00415	126.9	P	0.001221	strong similarity to riboflavin biosynthesis protein Rib7 - Saccharomyces cerevisiae
Pc12g01430_at	0.4	A	0.665527	2.3	M	0.056152	3.1	A	0.303711	3.0	A	0.095215	1.3	A	0.601074	7.2	A	0.219482	3.8	A	0.171387	2	A	0.592041	0.2	A	0.592773	similarity to transcription activator of lysine pathway Lys14 - Saccharomyces cerevisiae [putative pseudogene]
Pc12g01440_at	2.7	A	0.500000	3.4	A	0.246094	0.2	A	0.753906	0.3	A	0.932373	2.6	A	0.665527	0.8	A	0.432373	4.9	A	0.194580	0.8	A	0.828613	1.2	A	0.888428	strong similarity to ankyrin like protein An03g03270 - Aspergillus niger
Pc12g01450_at	819.4	P	0.000244	843.1	P	0.000244	631.3	P	0.000244	640.1	P	0.000244	575.9	P	0.000244	757.5	P	0.000244	780.1	P	0.000244	394.1	P	0.000244	403.4	P	0.000244	similarity to hypothetical protein 1233_scaffold_3.tfa_220wg - Fusarium graminearum
Pc12g01460_at	7.2	P	0.005859	6.2	P	0.001953	2.4	A	0.334473	4.3	A	0.194580	3.4	A	0.633789	5.0	A	0.129639	6.1	P	0.000732	2.1	A	0.525146	7.4	A	0.19458	strong similarity to hypothetical protein ncu09210.1 - Neurospora crassa
Pc12g01470_at	0.6	A	0.725830	0.2	A	0.888428	2.7	A	0.246094	0.3	A	0.904785	0.1	A	0.962402	1.6	A	0.500000	0.5	A	0.888428	0.3	A	0.980469	1.1	A	0.80542	hypothetical protein
Pc12g01480_at	3.3	A	0.194580	5.1	A	0.080566	4.0	A	0.246094	3.0	A	0.246094	4.0	A	0.111572	1.3	A	0.633789	0.2	A	0.780762	0.6	A	0.781006	1.1	A	0.718262	hypothetical protein
Pc12g01490_at	0.4	A	0.696289	1.2	A	0.601074	0.4	A	0.828613	0.2	A	0.932373	1.5	A	0.366211	0.6	A	0.753906	3.0	A	0.366211	0.2	A	0.916016	0.3	A	0.828857	strong similarity to LTR-containing retrotransposable elements like protein An08g11520 - Aspergillus niger [putative pseudogene]
Pc12g01500_at	0.8	A	0.870361	0.4	A	0.981445	3.8	A	0.533936	1.3	A	0.725830	0.5	A	0.943848	7.6	A	0.567627	0.2	A	0.976074	2.6	A	0.88501	0.4	A	0.998047	hypothetical protein
Pc12g01510_at	6.6	A	0.219482	9.1	P	0.030273	5.7	M	0.056152	9.2	A	0.080566	6.0	P	0.030273	7.1	M	0.056152	8.9	M	0.056152	5.4	A	0.067627	10.4	A	0.125244	hypothetical protein
Pc12g01520_at	17.6	P	0.005859	23.5	P	0.002930	30.7	P	0.037598	32.9	P	0.008057	39.5	P	0.018555	17.7	P	0.004150	24.3	P	0.000732	19.1	A	0.111572	27.8	A	0.067627	strong similarity to endo-1,4-beta-xylanase - Penicillium sp.
Pc12g01530_at	1.8	A	0.533936	3.1	A	0.274170	0.8	A	0.633789	0.7	A	0.533936	1.4	A	0.601074	5.4	A	0.111572	0.8	A	0.725830	2.3	A	0.633789	2.8	A	0.432373	hypothetical protein
Pc12g01550_at	100.9	P	0.000244	108.7	P	0.000244	134.3	P	0.000732	105.9	P	0.000244	144.0	P	0.000244	108.0	P	0.000244	118.4	P	0.000244	97.6	P	0.000244	124.8	P	0.000244	similarity to hypothetical F10K1.17 - Arabidopsis thaliana
Pc12g01560_at	146.0	P	0.000244	118.7	P	0.000244	116.3	P	0.000244	119.0	P	0.000244	114.5	P	0.000244	160.8	P	0.000244	142.8	P	0.000244	149.2	P	0.000244	148.4	P	0.000244	weak similarity to kinesin-like protein KIF1B - Mus musculus
Pc12g01570_at	1.9	A	0.696289	4.9	A	0.303711	0.8	A	0.696289	3.3	P	0.023926	0.4	A	0.633789	7.2	A	0.274170	5.5	A	0.357178	4	A	0.533936	3.2	A	0.5	hypothetical protein
Pc12g01580_at	0.5	A	0.725830	0.2	A	0.975098	0.4	A	0.953857	0.1	A	0.981445	0.6	A	0.850342	0.6	A	0.753906	1.0	A	0.633789	0.3	A	0.953857	0.2	A	0.995605	hypothetical protein
Pc12g01590_at	200.5	P	0.000244	204.0	P	0.000732	192.9	P	0.000732	172.7	P	0.000732	175.5	P	0.000732	222.9	P	0.000244	119.3	P	0.000244	206.4	P	0.000244	226.7	P	0.000244	strong similarity to protein hapB - Aspergillus nidulans
Pc12g01600_at	2.6	A	0.246094	1.0	A	0.601074	2.7	A	0.326416	2.9	A	0.567627	3.0	A	0.303711	1.1	A	0.432373	2.4	A	0.398926	3.9	A	0.601074	0.2	A	0.845215	hypothetical protein
Pc12g01610_at	65.3	P	0.000244	69.5	P	0.000244	67.8	P	0.000244	83.3	P	0.000732	68.0	P	0.000244	67.5	P	0.000244	53.5	P	0.000244	62.9	P	0.000244	52.1	P	0.000244	strong similarity to hypothetical protein An03g00980 - Aspergillus niger
Pc12g01620_at	134.9	P	0.000244	129.4	P	0.000244	129.1	P	0.000244	132.3	P	0.000244	129.8	P	0.000244	171.3	P	0.000244	113.5	P	0.000244	97.7	P	0.000244	109.7	P	0.000244	similarity to hypothetical C2H2-type zinc-finger protein - Schizosaccharomyces pombe
Pc12g01630_at	31.5	P	0.000244	20.6	P	0.000244	22.9	P	0.014160	29.0	P	0.001953	20.5	P	0.000244	39.0	P	0.000244	16.8	P	0.002930	48.9	P	0.000732	27.2	P	0.001221	weak similarity to hypothetical protein CAC86582.1 - Podospora anserina
Pc12g01640_at	134.3	P	0.000244	106.4	P	0.000244	117.0	P	0.000244	127.4	P	0.000244	96.8	P	0.000244	138.2	P	0.000244	92.0	P	0.000244	124.1	P	0.000244	107	P	0.000732	similarity to transcription factor ap1p - Schizosaccharomyces pombe
Pc12g01650_at	504.6	P	0.000244	315.2	P	0.000244	484.8	P	0.000244	536.6	P	0.000244	514.0	P	0.000244	538.6	P	0.000244	170.6	P	0.000244	207.6	P	0.000244	186.9	P	0.000732	strong similarity to ras pathway interacting protein moe1p - Schizosaccharomyces pombe
Pc12g01660_at	0.2	A	0.981445	0.5	A	0.904785	0.4	A	0.870361	0.3	A	0.901123	0.4	A	0.919434	0.1	A	0.999756	0.7	A	0.888428	0.5	A	0.941406	0.3	A	0.993896	weak similarity to hypothetical protein contig_1_39_scaffold_2.tfa_230wg - Aspergillus nidulans
Pc12g01670_at	0.5	A	0.567627	1.4	A	0.601074	6.7	A	0.274170	6.3	A	0.274170	6.3	A	0.111572	3.9	A	0.111572	0.7	A	0.753906	1.4	A	0.557861	8.9	A	0.129639	similarity to ankyrin repeat protein E3_19 - Synthetic construct
Pc12g01680_at	1.5	A	0.398926	0.3	A	0.567627	2.2	A	0.366211	0.1	A	0.696289	2.9	A	0.194580	2.8	A	0.366211	0.6	A	0.746338	2.1	A	0.5	0.3	A	0.625488	hypothetical protein
Pc12g01690_at	2.1	A	0.267090	0.4	A	0.828613	5.9	A	0.219482	5.2	P	0.008057	1.9	A	0.334473	1.3	A	0.398926	1.7	A	0.601074	3.7	A	0.334473	7.3	P	0.007324	hypothetical protein
Pc12g01700_at	2.4	A	0.601074	0.6	A	0.828613	11.3	A	0.111572	7.7	A	0.219482	7.1	A	0.129639	7.4	A	0.398926	6.6	A	0.500000	0.5	A	0.799805	10.3	A	0.149658	strong similarity to 4-carboxymuconolactone decarboxylase like protein An03g06020 - Aspergillus niger
Pc12g01710_at	0.3	A	0.919434	3.1	A	0.246094	6.0	A	0.194580	4.1	A	0.194580	2.3	A	0.366211	0.2	A	0.969727	0.3	A	0.633789	7.9	A	0.27417	4.8	A	0.303711	strong similarity to hypothetical protein - Streptomyces avermitilis
Pc12g01720_at	1.6	A	0.398926	0.6	A	0.567627	2.4	A	0.432373	2.7	A	0.303711	3.5	A	0.274170	5.0	A	0.129639	0.6	A	0.567627	8.5	A	0.211914	0.4	A	0.77417	hypothetical protein
Pc12g01730_at	15.2	P	0.023926	11.2	P	0.018555	12.2	A	0.129639	15.2	A	0.080566	7.1	A	0.149658	9.5	A	0.129639	6.8	A	0.067627	7.8	A	0.303711	24.2	A	0.080566	strong similarity to 3-hydroxy-3-methylglutaryl-CoA synthase Erg13 - Saccharomyces cerevisiae
Pc12g01740_at	9.4	A	0.219482	13.3	P	0.046143	26.1	P	0.018555	27.4	P	0.046143	18.3	P	0.023926	17.9	P	0.001953	17.1	P	0.018555	23.1	M	0.064453	30	P	0.005859	strong similarity to hypothetical protein contig31_part_ii.tfa_1290cg - Aspergillus fumigatus
Pc12g01750_at	19.6	P	0.000244	34.6	P	0.000732	31.8	P	0.001953	29.4	P	0.000732	32.0	P	0.000244	22.7	P	0.000244	27.7	P	0.000244	22.7	P	0.00293	32.9	P	0.000732	weak similarity to hypothetical serine threonine protein kinase - Oryza sativa
Pc12g01760_at	79.7	P	0.000244	115.8	P	0.000244	118.4	P	0.000244	107.3	P	0.000244	147.0	P	0.000244	101.7	P	0.000732	91.2	P	0.000244	120.8	P	0.000244	122.6	P	0.000244	similarity to hypothetical protein ba0ab028h05lp1 - Kluyveromyces lactis
Pc12g01770_at	4.1	P	0.030273	8.7	P	0.023926	9.8	P	0.000732	8.4	P	0.014160	7.8	P	0.030273	3.4	A	0.398926	1.1	A	0.633789	7.3	M	0.053711	6.7	A	0.080566	hypothetical protein
Pc12g01780_at	72.3	P	0.014160	95.6	P	0.004150	99.5	P	0.018555	113.9	P	0.018555	159.5	P	0.001953	140.5	P	0.000244	118.6	P	0.000244	100.9	P	0.005859	81.2	P	0.046143	strong similarity to hypothetical protein An09g02520 - Aspergillus niger
Pc12g01790_at	52.5	P	0.000244	56.8	P	0.000244	80.4	P	0.000732	63.0	P	0.000244	71.0	P	0.000244	48.4	P	0.000732	52.3	P	0.000244	58.2	P	0.000244	72.3	P	0.000244	similarity to regulator protein qutA - Aspergillus nidulans
Pc12g01800_at	4.8	A	0.246094	6.0	A	0.067627	10.3	A	0.095215	8.0	P	0.008057	8.5	A	0.129639	6.4	M	0.064209	3.6	A	0.303711	18.8	M	0.056152	7	A	0.27417	strong similarity to arylsulfatase atsA - Pseudomonas aeruginosa
Pc12g01810_at	0.2	A	0.904785	0.5	A	0.850342	3.0	A	0.500000	0.2	A	0.888428	0.3	A	0.753906	4.4	A	0.149658	4.9	A	0.274170	0.7	A	0.80542	0.3	A	0.962402	strong similarity to maltose transport protein Mal31 - Saccharomyces cerevisiae
Pc12g01820_at	0.2	A	0.932373	0.1	A	0.943848	6.1	P	0.046143	5.3	A	0.219482	2.8	A	0.274170	4.6	A	0.219482	0.9	A	0.725830	0.7	A	0.799316	1.1	A	0.845459	strong similarity to oxalate decarboxylase like protein An15g03980 - Aspergillus niger
Pc12g01830_at	18.5	P	0.000244	27.7	P	0.000244	56.2	P	0.000244	43.3	P	0.000244	100.4	P	0.000244	90.0	P	0.000244	201.7	P	0.000244	111.9	P	0.000244	76.9	P	0.000244	strong similarity to allantoate permease Dal5 - Saccharomyces cerevisiae
Pc12g01840_at	99.4	P	0.000244	95.3	P	0.000244	143.2	P	0.000244	144.3	P	0.000244	167.4	P	0.000244	138.2	P	0.000244	188.0	P	0.000244	210.2	P	0.000244	147.7	P	0.000244	strong similarity to methicillin resistance gene HmrA - Staphylococcus aureus
Pc12g01850_at	7.4	A	0.149658	14.3	P	0.002930	12.3	A	0.080566	15.5	M	0.056152	12.3	P	0.023926	12.0	P	0.008057	5.7	A	0.194580	13.6	A	0.149658	13.1	P	0.022949	hypothetical protein
Pc12g01860_at	103.6	P	0.000244	122.1	P	0.000244	112.6	P	0.000244	112.7	P	0.000244	130.5	P	0.000244	127.6	P	0.000244	143.0	P	0.000244	104.9	P	0.000244	118.5	P	0.000244	strong similarity to hypothetical protein contig1496_0.tfa_730wg - Aspergillus fumigatus
Pc12g01870_at	3.9	A	0.219482	4.8	A	0.149658	3.7	A	0.466064	3.9	A	0.274170	6.9	A	0.334473	5.4	A	0.432373	9.7	P	0.018555	3.8	A	0.303223	9.9	A	0.213135	strong similarity to hypothetical protein ncu09357.1 - Neurospora crassa
Pc12g01880_at	0.3	A	0.985840	0.2	A	0.991943	2.5	A	0.533936	0.6	A	0.633789	5.9	A	0.366211	0.3	A	0.962402	0.4	A	0.932373	1.2	A	0.919434	1.6	A	0.870361	strong similarity to hypothetical ATP binding protein SPCC1739.03 - Schizosaccharomyces pombe
Pc12g01890_at	4.8	P	0.014160	4.0	A	0.466064	1.6	A	0.500000	1.4	A	0.398926	3.6	A	0.194580	6.0	P	0.037598	4.9	A	0.246094	4.4	A	0.091553	3.2	A	0.5	weak similarity to hypothetical protein C29F5.1 - Caenorhabditis elegans
Pc12g01900_at	0.5	A	0.828613	0.6	A	0.665527	5.2	A	0.334473	3.3	A	0.500000	9.7	A	0.111572	8.2	M	0.056152	6.6	A	0.149658	9.2	A	0.303711	0.9	A	0.822998	strong similarity to nuclear migration factor nudF - Aspergillus nidulans
Pc12g01910_at	3.7	A	0.567627	0.3	A	0.850342	1.7	A	0.149658	2.1	P	0.037598	3.1	A	0.533936	0.3	A	0.919434	4.2	A	0.170654	3.6	A	0.466064	2.3	A	0.568115	strong similarity to metalloprotease like protein An04g01980 - Aspergillus niger
Pc12g01920_at	6.7	A	0.334473	3.7	A	0.432373	0.5	A	0.888428	0.6	A	0.850342	0.5	A	0.932373	1.8	A	0.567627	5.4	A	0.219482	0.5	A	0.962402	0.2	A	0.989014	hypothetical protein
Pc12g01930_at	13.2	P	0.000244	23.2	P	0.001953	23.2	P	0.002930	38.6	P	0.000732	112.3	P	0.000244	78.4	P	0.000244	87.3	P	0.000244	90.7	P	0.000244	54.4	P	0.000732	similarity to ribonuclease III like protein An03g00790 - Aspergillus niger
Pc12g01940_at	1351.3	P	0.001953	1864.5	P	0.000732	1925.2	P	0.001953	2481.0	P	0.001953	2152.9	P	0.001221	2407.6	P	0.000244	2849.3	P	0.001221	3254.7	P	0.001221	2757.3	P	0.001953	weak similarity to hypothetical protein An13g02730 - Aspergillus niger
Pc12g01950_at	68.6	P	0.000244	64.9	P	0.000244	65.9	P	0.000244	64.6	P	0.000244	69.7	P	0.000244	85.2	P	0.000244	78.9	P	0.000244	80.6	P	0.000244	66.5	P	0.000244	strong similarity to precursor of lingual triacylglycerol lipase like protein An15g03950 - Aspergillus niger
Pc12g01960_at	8.5	P	0.001953	3.7	P	0.002930	2.6	A	0.129639	2.9	A	0.149658	6.7	P	0.046143	4.1	A	0.533936	2.9	A	0.274170	3	A	0.490723	1.9	A	0.601074	strong similarity to aminotriazole resistance protein Atr1 - Saccharomyces cerevisiae
Pc12g01970_at	0.5	A	0.665527	0.4	A	0.665527	0.6	A	0.500000	2.9	P	0.046143	2.3	A	0.303711	1.1	A	0.601074	0.4	A	0.888428	0.9	A	0.72583	0.7	A	0.6875	hypothetical protein
Pc12g01980_at	0.3	A	0.780518	2.5	A	0.149658	2.0	A	0.500000	0.3	A	0.780518	1.9	A	0.665527	0.7	A	0.850342	0.3	A	0.976074	0.5	A	0.822998	1.7	A	0.525391	weak similarity to hypothetical amidase Z37509 - Saccharomyces cerevisiae
Pc12g01990_at	3.2	A	0.129639	0.2	A	0.696289	2.3	A	0.111572	2.8	A	0.149658	0.2	A	0.696289	2.6	A	0.334473	4.0	A	0.171387	6.3	A	0.165527	1.3	A	0.592285	similarity to maleylacetoacetate isomerase maiA - Aspergillus nidulans
Pc12g02000_at	0.5	A	0.633789	0.2	A	0.805420	0.4	A	0.943848	0.6	A	0.919434	0.6	A	0.696289	0.4	A	0.828613	5.9	A	0.149658	0.5	A	0.919434	2.2	A	0.80542	strong similarity to hypothetical protein An18g01950 - Aspergillus niger
Pc12g02010_at	0.3	A	0.870361	0.7	A	0.633789	4.4	A	0.366211	0.2	A	0.904785	3.9	A	0.129639	2.3	A	0.274170	5.3	A	0.171387	2.4	A	0.72583	0.2	A	0.901123	hypothetical protein
Pc12g02020_at	0.1	A	0.870361	0.6	A	0.870361	0.3	A	0.753906	0.4	A	0.725830	2.3	A	0.246094	0.7	A	0.633789	4.4	A	0.500000	0.1	A	0.657227	2.1	A	0.567627	similarity to delta-6 desaturase like protein An07g06770 - Aspergillus niger
Pc12g02030_at	2.1	A	0.665527	4.3	A	0.219482	0.3	A	0.780518	0.7	A	0.753906	1.1	A	0.366211	1.5	A	0.533936	5.3	A	0.111572	5.6	A	0.5	0.9	A	0.904785	hypothetical protein
Pc12g02040_at	0.7	A	0.725830	1.1	A	0.466064	0.5	A	0.780518	0.6	A	0.828613	0.2	A	0.985840	1.0	A	0.567627	0.1	A	0.969727	1.6	A	0.845459	0.8	A	0.844727	endoarabinanase abnc - Penicillium chrysogenum
Pc12g02050_at	3.2	A	0.432373	0.5	A	0.753906	0.2	A	0.633789	0.2	A	0.870361	0.2	A	0.696289	0.7	A	0.805420	1.0	A	0.725830	0.3	A	0.985107	0.3	A	0.888428	strong similarity to hypothetical beta-hexosamidase A precursor BH0675 - Bacillus halodurans
Pc12g02060_at	187.7	P	0.000244	168.4	P	0.000244	151.5	P	0.000244	173.4	P	0.000244	183.4	P	0.000244	138.9	P	0.000244	133.9	P	0.000244	206	P	0.000244	212.3	P	0.000244	strong similarity to heavy metal ion resistance protein Zrc1 - Saccharomyces cerevisiae
Pc12g02070_at	98.2	P	0.000244	112.9	P	0.000244	110.4	P	0.000244	130.2	P	0.000244	125.1	P	0.000244	119.4	P	0.000244	85.8	P	0.000244	133.7	P	0.000244	120.9	P	0.000732	strong similarity to frost gene fr - Neurospora crassa
Pc12g02080_at	9.7	P	0.023926	3.1	P	0.023926	13.7	P	0.023926	10.3	P	0.023926	12.9	P	0.023926	7.8	P	0.023926	5.2	P	0.030273	11	M	0.056152	12.5	P	0.023193	strong similarity to glucose transporter rco-3 - Neurospora crassa
Pc12g02090_at	7.7	P	0.002930	4.8	P	0.005859	5.8	P	0.008057	6.6	P	0.007813	5.4	P	0.010742	1.0	A	0.432373	1.0	A	0.780518	1.7	A	0.799316	0.2	A	0.954346	strong similarity to hypothetical protein contig36.tfa_30wg - Aspergillus fumigatus
Pc12g02100_at	27.2	P	0.001953	21.2	P	0.001953	27.9	P	0.000732	26.7	P	0.000732	13.4	P	0.000732	18.7	P	0.000732	7.8	P	0.004150	17.4	P	0.00415	14.1	P	0.008057	similarity to hypothetical protein contig_1_165_scaffold_14.tfa_80wg - Aspergillus nidulans
Pc12g02110_at	39.2	P	0.000244	36.3	P	0.000244	28.7	P	0.000244	23.9	P	0.000244	31.5	P	0.000732	20.6	P	0.000244	35.1	P	0.000244	25	P	0.00293	28.4	P	0.000244	strong similarity to hypothetical protein ncu04526.1 - Neurospora crassa
Pc12g02120_at	3.8	A	0.194580	2.5	A	0.111572	4.6	A	0.149658	4.9	A	0.149658	4.1	A	0.303711	2.5	A	0.274170	0.4	A	0.533936	1.6	A	0.568115	4.3	A	0.398926	strong similarity to hypothetical protein An12g09750 - Aspergillus niger
Pc12g02130_at	29.9	P	0.000732	47.7	P	0.000244	38.1	P	0.000732	34.2	P	0.001221	40.2	P	0.000244	29.4	P	0.000732	29.6	P	0.000244	34.9	P	0.001221	37	P	0.001953	similarity to hypothetical protein CAD21260.1 - Neurospora crassa
Pc12g02140_at	3.5	A	0.432373	6.3	A	0.080566	3.8	A	0.366211	7.1	A	0.171387	5.1	A	0.303711	0.6	A	0.633789	5.2	P	0.037598	10.4	A	0.19458	6.7	A	0.27417	strong similarity to glucose transporter rco-3 - Neurospora crassa
Pc12g02150_at	8.0	P	0.014160	6.2	P	0.037598	8.0	A	0.095215	11.7	A	0.080566	7.3	P	0.023926	5.3	P	0.004150	3.7	A	0.398926	0.7	A	0.850342	11.6	A	0.27417	similarity to SR protein kinase Sky1 - Saccharomyces cerevisiae [putative sequencing error][putative pseudogene]
Pc12g02160_at	13.6	P	0.000732	12.9	M	0.056152	10.8	P	0.004150	11.3	P	0.018555	6.6	P	0.023926	9.2	A	0.095215	12.7	P	0.004150	15.6	P	0.00415	17.1	P	0.008057	strong similarity to hypothetical protein expressed during hard surface attachment CHIP6 - Glomerella cingulata
Pc12g02170_at	3.2	A	0.366211	5.3	P	0.037598	5.4	A	0.334473	0.5	A	0.633789	3.4	A	0.149658	0.7	A	0.601074	0.7	A	0.366211	5.1	A	0.303711	7	A	0.080566	similarity to hypothetical protein contig1495_2.tfa_240wg - Aspergillus fumigatus
Pc12g02180_at	0.4	A	0.334473	2.5	P	0.030273	2.7	A	0.129639	2.9	A	0.095215	0.9	A	0.696289	0.4	A	0.969727	0.3	A	0.976074	6.7	A	0.27417	3.2	A	0.295898	strong similarity to hypothetical protein contig61.tfa_2280cg - Aspergillus fumigatus
Pc12g02190_at	0.5	A	0.432373	3.0	A	0.171387	3.0	A	0.303711	6.8	M	0.056152	4.0	A	0.171387	4.9	A	0.219482	3.3	A	0.129639	3.2	A	0.633789	0.6	A	0.559326	weak similarity to cucumopine synthase cus - Agrobacterium rhizogenes
Pc12g02200_at	34.9	P	0.001953	17.6	P	0.001953	23.8	P	0.002930	23.1	P	0.002930	22.9	P	0.018555	13.2	P	0.023926	26.2	P	0.005859	17.4	P	0.030273	29.2	P	0.030273	strong similarity to hypothetical protein An15g04720 - Aspergillus niger
Pc12g02210_at	776.5	P	0.000244	803.9	P	0.000244	778.7	P	0.000244	822.8	P	0.000244	756.2	P	0.000732	682.3	P	0.000244	663.7	P	0.000244	625.7	P	0.000732	705	P	0.000732	similarity to hypothetical protein contig_1_67_scaffold_4.tfa_580cg - Aspergillus nidulans
Pc12g02220_at	1186.1	P	0.000244	914.9	P	0.000244	939.7	P	0.000244	879.8	P	0.000244	831.3	P	0.000244	678.9	P	0.000244	875.5	P	0.000244	638.7	P	0.000244	744.7	P	0.000244	strong similarity to hypothetical protein mg00678.1 - Magnaporthe grisea
Pc12g02230_at	63.5	P	0.000244	78.9	P	0.000244	50.9	P	0.000244	51.8	P	0.000244	56.4	P	0.000244	73.8	P	0.000244	60.7	P	0.000732	64.3	P	0.000244	48.3	P	0.000244	strong similarity to hypothetical protein An15g04690 - Aspergillus niger
Pc12g02240_at	26.3	P	0.002930	26.6	P	0.001953	23.8	P	0.005859	16.4	P	0.001953	18.7	P	0.004150	16.1	P	0.001953	9.0	A	0.067627	20.4	P	0.017578	17.8	P	0.023926	hypothetical protein
Pc12g02250_at	0.3	A	0.780518	0.5	A	0.696289	0.6	A	0.633789	2.0	A	0.171387	0.5	A	0.870361	4.1	A	0.149658	3.1	A	0.334473	3.4	A	0.773682	4.5	A	0.091064	strong similarity to glucose dehydrogenase like protein An07g08190 - Aspergillus niger
Pc12g02260_at	1.6	A	0.633789	2.4	A	0.274170	1.9	A	0.432373	2.0	A	0.398926	2.8	A	0.432373	2.7	A	0.398926	0.5	A	0.850342	0.2	A	0.98877	0.4	A	0.968262	strong similarity to protein encoded by ORF1 of transposon Ant1 - Aspergillus niger [putative pseudogene]
Pc12g02270_at	72.3	P	0.000244	77.9	P	0.000244	92.4	P	0.000244	85.9	P	0.000244	99.1	P	0.000244	72.0	P	0.000244	84.6	P	0.000244	85.3	P	0.000244	91.4	P	0.000244	hypothetical protein
Pc12g02280_at	58.7	P	0.000244	62.4	P	0.000244	54.7	P	0.001953	56.1	P	0.000732	60.3	P	0.000244	54.2	P	0.000244	44.5	P	0.000244	63.3	P	0.00415	66.2	P	0.001953	strong similarity to DNA repair protein like protein An15g04680 - Aspergillus niger
Pc12g02290_at	8.5	P	0.001953	11.1	P	0.005859	6.6	P	0.004150	9.0	P	0.037598	15.2	P	0.004150	9.9	P	0.000732	21.4	P	0.000244	9.2	P	0.030273	11.7	P	0.037598	strong similarity to hypothetical protein An15g04670 - Aspergillus niger
Pc12g02300_at	6.3	A	0.303711	4.3	M	0.056152	24.3	P	0.002930	9.5	P	0.004150	55.0	P	0.000244	86.7	P	0.001221	117.2	P	0.000732	52.4	P	0.000732	20.7	P	0.001953	weak similarity to hypothetical protein ncu07485.1 - Neurospora crassa
Pc12g02310_at	16.7	P	0.000732	14.1	P	0.000732	19.9	P	0.000244	20.1	P	0.000244	24.0	P	0.000244	27.1	P	0.001953	27.1	P	0.000732	24.5	P	0.001953	25.9	P	0.00293	strong similarity to hypothetical protein An15g04660 - Aspergillus niger
Pc12g02320_at	29.1	P	0.004150	29.4	P	0.000732	34.7	P	0.008057	32.8	P	0.008057	42.4	P	0.001221	36.0	P	0.001953	40.4	P	0.000244	35.8	M	0.056152	32.9	P	0.018555	weak similarity to phosphinothricin acetyltransferase pat - Streptomyces coelicolor
Pc12g02330_at	0.5	A	0.805420	2.2	A	0.533936	1.0	A	0.696289	0.8	A	0.665527	0.7	A	0.665527	0.4	A	0.753906	0.6	A	0.533936	3.4	A	0.567627	0.4	A	0.943848	weak similarity to protein kinase Sky1 - Saccharomyces cerevisiae
Pc12g02340_at	1.0	A	0.567627	2.1	A	0.567627	5.3	A	0.303711	0.6	A	0.696289	0.7	A	0.753906	0.5	A	0.725830	4.2	A	0.303711	0.9	A	0.828613	2.3	A	0.601074	similarity to hypothetical protein contig1497_4.tfa_370wg - Aspergillus fumigatus
Pc12g02350_at	5.8	A	0.111572	2.6	A	0.365967	11.1	P	0.037598	14.3	A	0.067627	0.3	A	0.633789	8.5	P	0.010742	5.2	A	0.095215	2.8	A	0.533936	11.1	A	0.111572	similarity to integral membrane protein PTH11 - Magnaporthe grisea
Pc12g02360_at	0.5	A	0.567627	3.5	A	0.171387	5.5	P	0.037598	2.6	A	0.366211	2.0	A	0.080566	4.7	A	0.149658	3.4	A	0.219482	0.8	A	0.366211	2.9	A	0.424072	hypothetical protein
Pc12g02370_at	2.0	A	0.398926	1.9	A	0.334473	4.6	A	0.171387	0.6	A	0.665527	2.1	A	0.753906	3.7	A	0.303711	3.7	A	0.780518	0.4	A	0.943848	0.6	A	0.718994	weak similarity to integral membrane protein PTH11 - Magnaporthe grisea
Pc12g02380_at	0.4	A	0.753906	0.4	A	0.805420	0.9	A	0.780518	0.3	A	0.888428	0.8	A	0.888428	0.3	A	0.888428	0.3	A	0.828613	0.5	A	0.888428	0.2	A	0.970215	similarity to hypothetical protein contig42.tfa_1610cg - Aspergillus fumigatus
Pc12g02390_at	2.8	A	0.432373	0.4	A	0.665527	3.1	A	0.398926	4.7	A	0.432373	0.5	A	0.805420	5.6	A	0.601074	0.6	A	0.828613	0.2	A	0.99585	1.3	A	0.688477	hypothetical protein
Pc12g02400_at	0.1	A	0.981445	1.9	A	0.334473	0.2	A	0.633789	0.3	A	0.725830	3.6	P	0.046143	0.2	A	0.870361	4.6	A	0.095215	0.2	A	0.901367	0.3	A	0.77417	strong similarity to hypothetical protein 1122_scaffold_1.tfa_30wg - Fusarium graminearum
Pc12g02410_at	5.7	A	0.067627	6.1	A	0.219482	8.8	A	0.080566	10.8	A	0.111572	8.6	A	0.149658	2.6	A	0.398926	0.9	A	0.334473	5.9	M	0.056152	13	A	0.080566	similarity to hypothetical protein An11g08130 - Aspergillus niger
Pc12g02420_at	8.8	A	0.080566	5.3	A	0.274170	11.3	A	0.067627	14.7	P	0.037598	0.9	A	0.665527	3.9	A	0.095215	0.8	A	0.633789	7.4	A	0.32666	6.1	A	0.533936	strong similarity to hypothetical UDP-glucose,sterol transferase gstA - Aspergillus oryzae
Pc12g02430_at	0.2	A	0.633789	4.2	A	0.274170	5.6	A	0.398926	4.6	A	0.366211	0.2	A	0.601074	0.3	A	0.828613	0.5	A	0.780518	0.5	A	0.932373	1.1	A	0.80542	weak similarity to hypothetical protein F9F8.20 - Arabidopsis thaliana
Pc12g02440_at	3.0	A	0.366211	2.6	A	0.533936	4.5	A	0.725830	0.9	A	0.805420	1.1	A	0.828613	5.0	A	0.500000	0.9	A	0.696289	1.9	A	0.718506	0.8	A	0.953857	strong similarity to hypothetical secreted protein SCF41.31c - Streptomyces coelicolor
Pc12g02450_at	0.6	A	0.500000	2.5	A	0.466064	0.9	A	0.334473	4.6	A	0.194580	1.5	A	0.567627	0.3	A	0.980225	0.3	A	0.962402	1.9	A	0.567627	3.3	A	0.398926	similarity to dTDP-glucose-4,6-dehydratase like protein An15g04620 - Aspergillus niger
Pc12g02460_at	0.2	A	0.904785	0.2	A	0.870361	2.7	A	0.466064	5.6	A	0.111572	1.3	A	0.533936	0.2	A	0.969727	2.0	A	0.601074	0.5	A	0.904785	0.4	A	0.780518	strong similarity to hypothetical membrane transport protein SPAC3H1.06c - Schizosaccharomyces pombe
Pc12g02470_at	36.8	P	0.001221	47.9	P	0.001953	72.0	P	0.000732	51.0	P	0.000732	47.3	P	0.000732	47.5	P	0.000732	54.2	P	0.000244	48.2	P	0.00293	48.6	P	0.001221	strong similarity to xylitol dehydrogenase xdh - Galactocandida mastotermitis
Pc12g02480_at	65.8	P	0.000244	53.4	P	0.000244	68.6	P	0.001221	69.3	P	0.000732	52.9	P	0.000244	68.3	P	0.000732	50.3	P	0.000244	70.3	P	0.001953	73.2	P	0.001221	weak similarity to polo-like protein kinase Cdc5 - Saccharomyces cerevisiae
Pc12g02490_at	26.6	P	0.000244	25.0	P	0.000244	17.7	P	0.000732	20.3	P	0.000732	10.2	P	0.000244	9.3	P	0.005859	20.3	P	0.000732	14.2	P	0.001953	12.3	P	0.00293	similarity to hypothetical protein SPAC23H3.04 - Schizosaccharomyces pombe
Pc12g02500_at	21.7	P	0.000732	21.8	P	0.000244	24.5	P	0.000244	19.4	P	0.000244	17.8	P	0.000244	17.0	P	0.000244	19.5	P	0.000732	21.7	P	0.001953	19.3	P	0.000244	strong similarity to dicarboxylic amino acid permease Dip5 - Saccharomyces cerevisiae
Pc12g02510_at	12.8	P	0.005859	20.1	P	0.001221	15.4	P	0.014160	15.6	P	0.023926	16.9	P	0.005859	18.7	P	0.001953	11.4	P	0.001221	10.5	A	0.095215	12.1	P	0.046143	hypothetical protein
Pc12g02520_at	0.4	A	0.850342	0.2	A	0.969727	0.3	A	0.780518	1.7	A	0.665527	0.5	A	0.828613	3.0	A	0.466064	0.4	A	0.805420	0.3	A	0.85083	0.8	A	0.919434	similarity to hypothetical protein An01g00320 - Aspergillus niger
Pc12g02530_at	89.0	P	0.000244	82.5	P	0.000244	86.0	P	0.000244	80.9	P	0.000244	93.6	P	0.000244	70.1	P	0.000732	73.9	P	0.000244	85.9	P	0.000244	71.8	P	0.000244	strong similarity to hypothetical protein An15g04510 - Aspergillus niger
Pc12g02540_at	10.9	A	0.067627	13.9	M	0.056152	15.4	A	0.149658	20.2	M	0.056152	16.0	A	0.171387	1.2	A	0.334473	8.5	A	0.219482	35.4	A	0.067627	16.2	A	0.165771	hypothetical protein
Pc12g02550_at	101.9	P	0.000244	77.6	P	0.000732	125.5	P	0.001221	117.1	P	0.000732	97.1	P	0.001221	115.5	P	0.000244	95.0	P	0.000244	137.2	P	0.000732	112	P	0.001953	strong similarity to myosin I myoA - Aspergillus nidulans
Pc12g02560_at	1.9	A	0.665527	1.3	A	0.633789	10.4	A	0.129639	8.3	A	0.149658	5.9	A	0.398926	10.3	A	0.095215	17.1	P	0.037598	3.1	A	0.696289	0.8	A	0.77417	hypothetical protein
Pc12g02570_at	574.2	P	0.000732	783.7	P	0.000244	876.5	P	0.000244	899.1	P	0.000244	723.5	P	0.000244	871.5	P	0.000244	574.6	P	0.000244	484.9	P	0.000244	300.6	P	0.000732	strong similarity to cytochrome P450 monooxygenase TRI11 - Fusarium sporotrichioides
Pc12g02580_at	1041.4	P	0.000244	991.9	P	0.000244	1379.6	P	0.000244	1414.0	P	0.000244	1010.5	P	0.000244	1532.7	P	0.000244	1383.6	P	0.000244	1379.5	P	0.000244	1249	P	0.000244	weak similarity to hypothetical protein B13C5.110 - Neurospora crassa
Pc12g02590_at	53.3	P	0.000244	47.6	P	0.000244	53.6	P	0.000732	49.4	P	0.000732	40.5	P	0.000732	54.8	P	0.000244	63.7	P	0.000244	54.6	P	0.000732	47.5	P	0.000732	strong similarity to hypothetical protein An15g04470 - Aspergillus niger
Pc12g02600_at	478.8	P	0.000244	500.7	P	0.000244	341.0	P	0.000244	368.9	P	0.000244	387.7	P	0.000244	358.7	P	0.000244	294.1	P	0.000244	379.3	P	0.000244	364.6	P	0.000244	strong similarity to chitin synthase chsE - Aspergillus nidulans
Pc12g02610_at	6.4	A	0.274170	3.2	A	0.274170	7.9	A	0.466064	3.2	A	0.567627	1.4	A	0.725830	0.8	A	0.432373	5.4	A	0.334473	4.9	A	0.601074	2.6	A	0.665527	hypothetical protein
Pc12g02620_at	121.6	P	0.000244	110.2	P	0.000244	83.0	P	0.000244	116.6	P	0.000244	95.2	P	0.000244	106.7	P	0.000244	57.5	P	0.000732	120.7	P	0.000244	108	P	0.000244	strong similarity to enzyme activator protein Skt5 - Saccharomyces cerevisiae
Pc12g02630_at	2.9	A	0.398926	4.9	A	0.067627	2.9	P	0.018555	1.1	A	0.432373	2.2	A	0.149658	3.3	A	0.696289	5.1	A	0.274170	0.6	A	0.5	0.2	A	0.753906	similarity to hypothetical 65.9 kd protein SPAC31A2.12 - Schizosaccharomyces pombe
Pc12g02640_at	85.7	P	0.000244	93.8	P	0.000244	81.7	P	0.000244	80.9	P	0.000244	99.4	P	0.000244	96.6	P	0.000244	129.1	P	0.000244	70.2	P	0.000244	76	P	0.000244	weak similarity to cutinase transcription factor 1 CTF1-alpha - Fusarium solani
Pc12g02650_at	8.1	P	0.037598	9.8	P	0.018555	17.9	P	0.000244	10.8	P	0.000732	17.0	P	0.000244	30.2	P	0.001953	22.8	P	0.000244	26.4	P	0.000244	17.8	P	0.00415	similarity to p-nitrobenzyl esterase pnbA - Bacillus subtilis
Pc12g02660_at	16.3	P	0.001953	20.5	P	0.000244	25.2	P	0.000732	15.3	P	0.001221	25.9	P	0.000244	30.7	P	0.000244	36.7	P	0.000244	38.1	P	0.000244	34.6	P	0.001221	strong similarity to allantoate permease Dal5 - Saccharomyces cerevisiae
Pc12g02670_at	28.9	P	0.030273	36.7	P	0.002930	31.5	P	0.000732	25.9	P	0.010742	63.8	P	0.000732	52.3	P	0.000244	90.6	P	0.000244	44.2	P	0.010742	36.1	P	0.037598	strong similarity to hypothetical protein mg05066.1 - Magnaporthe grisea
Pc12g02680_at	35.1	P	0.001953	28.4	P	0.000732	34.9	P	0.000732	31.2	P	0.000732	44.3	P	0.000732	45.1	P	0.000244	64.7	P	0.000244	52.2	P	0.000732	43.5	P	0.001953	strong similarity to 3-phosphoglycerate dehydrogenase like protein An12g01580 - Aspergillus niger
Pc12g02690_at	13.7	P	0.004150	13.4	P	0.002930	14.4	P	0.005859	18.1	P	0.004150	14.4	P	0.004150	12.9	P	0.002930	16.1	P	0.000244	21	P	0.005859	11.4	P	0.008057	hypothetical protein [truncated ORF]
Pc12g02700_at	12.0	A	0.067627	9.3	A	0.149658	11.2	M	0.056152	10.6	P	0.037598	10.7	A	0.129639	9.9	M	0.056152	8.8	A	0.067627	18.6	A	0.065186	16.5	P	0.043945	similarity to hypothetical protein 1383_scaffold_6.tfa_200wg - Fusarium graminearum [truncated ORF]
Pc12g02710_at	10.1	P	0.008057	11.9	P	0.030273	10.2	P	0.000244	11.4	P	0.005859	9.0	P	0.010742	0.4	A	0.366211	6.3	A	0.067627	19.3	P	0.018555	18.6	M	0.056152	similarity to hypothetical protein An15g04250 - Aspergillus niger
Pc12g02720_at	16.2	P	0.046143	10.5	P	0.037598	15.7	P	0.037598	16.6	A	0.067627	32.9	P	0.014160	22.3	P	0.010742	38.7	P	0.001953	43	P	0.01416	28.8	P	0.013916	weak similarity to NAD+ ADP-ribosyltransferase PPOL - Homo sapiens
Pc12g02730_at	4.3	A	0.095215	1.3	A	0.432373	1.1	A	0.398926	3.5	A	0.194580	5.1	P	0.001953	8.5	P	0.046143	6.6	P	0.023926	6.3	A	0.188477	5	A	0.334473	strong similarity to vegetative incompatibility factor het-e1 - Podospora anserina [putative sequencing error]
Pc12g02740_at	9.4	P	0.010742	12.7	P	0.004150	8.7	A	0.095215	11.2	P	0.023926	14.8	P	0.005859	7.3	A	0.194580	12.1	A	0.095215	18.9	P	0.018555	14.5	P	0.037598	weak similarity to kanamycin kinase - Enterococcus faecalis
Pc12g02750_at	3.4	A	0.334473	0.8	A	0.533936	7.0	A	0.274170	7.9	A	0.219482	7.6	A	0.500000	3.2	A	0.326416	2.2	A	0.334473	14.1	A	0.188721	5.3	A	0.32666	strong similarity to integral membrane protein like protein An17g00590 - Aspergillus niger
Pc12g02760_at	0.6	A	0.870361	0.8	A	0.665527	0.6	A	0.953857	0.3	A	0.997070	0.7	A	0.932373	0.2	A	0.995850	0.3	A	0.932373	1	A	0.888428	0.3	A	0.99585	weak similarity to vegetative incompatibility gene het-e1 - Podospora anserina
Pc12g02770_at	238.2	P	0.000244	268.3	P	0.000244	259.4	P	0.000244	241.6	P	0.000244	301.8	P	0.000244	269.7	P	0.000244	316.9	P	0.000244	276.9	P	0.000244	297.6	P	0.000244	hypothetical protein
Pc12g02780_at	5.2	P	0.035400	5.3	P	0.001221	4.1	P	0.014160	3.9	P	0.018555	3.7	P	0.030273	4.9	A	0.111572	4.7	A	0.129639	5.6	A	0.219482	7.4	P	0.003662	hypothetical protein
Pc12g02790_at	7.3	P	0.000732	9.5	P	0.030273	7.5	P	0.008057	5.8	P	0.008057	6.5	P	0.037598	6.0	P	0.046143	5.5	A	0.111572	7.6	A	0.077148	8.4	P	0.046143	strong similarity to ribokinase like protein An15g07500 - Aspergillus niger
Pc12g02800_at	18.7	P	0.000732	13.8	P	0.000732	10.9	P	0.000732	15.2	P	0.000732	16.5	P	0.004150	11.3	P	0.018555	20.1	P	0.001953	14.6	P	0.010742	13.2	P	0.037598	similarity to zinc-finger transcription factor Rdr1 - Saccharomyces cerevisiae
Pc12g02810_at	3.5	A	0.432373	0.4	A	0.904785	2.7	A	0.111572	0.7	A	0.657715	1.7	A	0.500000	1.3	A	0.432373	1.7	A	0.500000	4.3	A	0.457031	1.8	A	0.593018	hypothetical protein
Pc12g02820_at	5.3	A	0.303711	0.6	A	0.805420	0.3	A	0.725830	0.3	A	0.665527	1.0	A	0.665527	0.4	A	0.753906	0.7	A	0.850342	1.6	A	0.71875	2.3	A	0.753906	similarity to hypothetical protein An04g04580 - Aspergillus niger
Pc12g02830_at	0.4	A	0.888428	0.3	A	0.932373	0.5	A	0.888428	1.0	A	0.780518	4.9	A	0.500000	4.8	A	0.466064	2.7	A	0.334473	0.8	A	0.865479	2.6	A	0.696289	weak similarity to hypothetical protein ncu00302.1 - Neurospora crassa
Pc12g02840_at	1.2	A	0.601074	3.4	A	0.398926	4.3	A	0.601074	1.8	A	0.601074	0.7	A	0.753906	2.0	A	0.567627	0.7	A	0.850342	8.1	A	0.567627	5.9	A	0.533936	hypothetical protein
Pc12g02850_at	13.5	P	0.005859	15.8	P	0.001953	14.7	P	0.000244	13.6	P	0.001221	15.8	P	0.000244	12.7	P	0.000732	13.3	P	0.001953	13.9	P	0.023926	20.4	P	0.008057	weak similarity to hypothetical protein - Aspergillus fumigatus
Pc12g02860_at	0.6	A	0.870361	0.7	A	0.725830	0.5	A	0.888428	0.4	A	0.953857	1.1	A	0.780518	0.4	A	0.888428	0.6	A	0.725830	0.8	A	0.780518	2	A	0.665527	hypothetical protein
Pc12g02870_at	0.1	A	0.981445	0.2	A	0.969727	0.7	A	0.888428	0.3	A	0.998779	0.3	A	0.995850	0.2	A	0.989258	0.2	A	0.969727	3	A	0.822754	1.9	A	0.932373	hypothetical protein
Pc12g02880_at	30.2	P	0.018555	31.9	P	0.005859	29.1	P	0.010742	27.9	P	0.037598	33.7	P	0.001953	23.9	P	0.000244	43.1	P	0.000244	30.5	P	0.001221	35.5	P	0.008057	strong similarity to high-affinity glucose transporter HGT1 - Kluyveromyces lactis
Pc12g02890_at	33.3	P	0.001953	46.9	P	0.000732	28.0	P	0.002930	29.8	P	0.000244	23.8	P	0.001221	28.3	P	0.004150	31.8	P	0.005859	49.6	P	0.000732	46.3	P	0.00293	similarity to hypothetical ZnII 2cys6 transcription factor MPP1 - Pichia angusta
Pc12g02900_at	53.3	P	0.010742	64.3	P	0.005859	70.0	P	0.018555	66.3	P	0.014160	69.0	P	0.005859	37.6	P	0.030273	37.4	P	0.001953	78.6	A	0.080566	91.1	M	0.056152	strong similarity to transposase Tan1 - Aspergillus niger [putative pseudogene]
Pc12g02910_at	739.6	P	0.000244	777.4	P	0.000244	695.5	P	0.000244	821.6	P	0.000244	795.0	P	0.000244	459.3	P	0.000244	614.1	P	0.000244	556.1	P	0.000244	950.5	P	0.000244	hypothetical protein
Pc12g02920_at	110.6	P	0.000244	98.5	P	0.000244	107.1	P	0.000244	86.2	P	0.000244	126.5	P	0.000244	98.3	P	0.000244	156.0	P	0.000244	129.2	P	0.000244	138.3	P	0.000244	weak similarity to 2-hydroxyisoflavone reductase IRL - Zea mays
Pc12g02930_at	0.2	A	0.725830	3.2	A	0.246094	3.2	A	0.149658	0.5	A	0.725830	1.8	A	0.601074	1.2	A	0.500000	3.9	A	0.171387	1.4	A	0.718506	1	A	0.772949	strong similarity to oxidoreductase like protein An09g01260 - Aspergillus niger
Pc12g02940_at	1.2	A	0.633789	0.5	A	0.633789	6.0	A	0.274170	1.2	A	0.633789	3.7	A	0.366211	0.5	A	0.725830	0.6	A	0.969727	4.4	A	0.5	10.9	A	0.296143	strong similarity to lovastatin diketide synthase lovF - Aspergillus terreus [putative sequencing error]
Pc12g02950_at	16.4	P	0.001953	19.7	P	0.001953	30.6	P	0.001953	27.3	P	0.000244	11.2	P	0.001221	16.7	P	0.001953	3.9	A	0.246094	5.4	A	0.080566	13.4	P	0.00415	hypothetical protein
Pc12g02960_at	152.6	P	0.000244	107.4	P	0.000244	147.0	P	0.000244	112.7	P	0.000244	78.2	P	0.000244	86.9	P	0.000244	68.5	P	0.000244	49.2	P	0.000244	63.7	P	0.000244	strong similarity to hypothetical protein 1384_scaffold_6.tfa_150cg - Fusarium graminearum
Pc12g02970_at	0.9	A	0.870361	4.0	A	0.398926	2.8	A	0.753906	0.8	A	0.805420	2.6	A	0.500000	2.9	A	0.725830	1.7	A	0.904785	8.5	A	0.533936	4.8	A	0.633789	strong similarity to hypothetical protein contig1492_0.tfa_4570cg - Aspergillus fumigatus
Pc12g02980_at	4.8	A	0.129639	3.9	A	0.111572	5.4	A	0.080566	9.0	P	0.002930	0.3	A	0.696289	2.4	A	0.303711	4.2	A	0.219482	3.1	A	0.593262	5	A	0.303711	strong similarity to hypothetical protein - Fusarium oxysporum
Pc12g02990_at	3.3	A	0.533936	0.3	A	0.828613	1.8	A	0.601074	3.4	A	0.366211	0.2	A	0.997070	3.6	A	0.366211	0.3	A	0.888428	3.7	A	0.658447	0.5	A	0.828613	strong similarity to high-affinity zinc transport protein Zrt1 - Saccharomyces cerevisiae
Pc12g03000_at	101.0	P	0.000732	104.5	P	0.000732	111.2	P	0.000244	109.0	P	0.000244	106.9	P	0.000244	133.8	P	0.000732	124.2	P	0.000732	94.1	P	0.000732	91.4	P	0.000732	strong similarity to hypothetical protein An16g07260 - Aspergillus niger
Pc12g03010_at	8.4	A	0.129639	11.9	A	0.129639	12.3	A	0.129639	12.6	M	0.056152	10.8	A	0.129639	4.7	A	0.194580	1.5	A	0.500000	5.8	A	0.303711	7.5	A	0.171387	hypothetical protein
Pc12g03020_at	54.3	P	0.023926	49.8	P	0.018555	63.3	P	0.023926	66.9	P	0.023926	71.0	P	0.023926	62.7	P	0.010742	52.7	P	0.008057	59.1	P	0.023926	61.5	P	0.023926	strong similarity to SMAD interacting protein like protein An16g07230 - Aspergillus niger
Pc12g03030_at	53.3	P	0.000244	48.3	P	0.000244	52.0	P	0.000244	47.7	P	0.000244	60.0	P	0.000244	44.2	P	0.000244	35.0	P	0.000244	64.4	P	0.000732	68.5	P	0.000244	strong similarity to beta subunit of transcription initiation factor TFIIF Tfg2 - Saccharomyces cerevisiae
Pc12g03040_at	167.1	P	0.000244	124.2	P	0.000244	127.1	P	0.000244	120.9	P	0.000244	98.2	P	0.000244	76.9	P	0.000244	117.0	P	0.001953	141.6	P	0.000244	153.3	P	0.000244	hypothetical protein
Pc12g03050_at	0.4	A	0.981445	6.4	A	0.129639	2.3	A	0.303711	1.9	A	0.665527	0.6	A	0.870361	0.3	A	0.696289	0.7	A	0.943848	5.2	A	0.424072	1.4	A	0.828613	weak similarity to dipeptidyl-peptidase V DPP V - Aspergillus fumigatus
Pc12g03060_at	34.8	P	0.000244	33.2	P	0.000244	55.6	P	0.000244	48.2	P	0.000244	39.1	P	0.000244	51.9	P	0.000244	34.8	P	0.000244	53	P	0.000244	50.1	P	0.000244	strong similarity to COP9 signalosome chain COP8 - Arabidopsis thaliana
Pc12g03070_at	71.7	P	0.000732	91.9	P	0.000244	279.2	P	0.000244	255.8	P	0.000244	172.8	P	0.000244	143.6	P	0.000244	104.5	P	0.000244	114.8	P	0.000244	118.7	P	0.000244	similarity to integral membrane protein PTH11 - Magnaporthe grisea
Pc12g03080_at	79.8	P	0.000244	94.9	P	0.000244	86.8	P	0.000244	87.5	P	0.000244	53.6	P	0.000244	58.1	P	0.000244	36.8	P	0.000732	47.2	P	0.001953	75.7	P	0.000244	strong similarity to salicylaldehyde dehydrogenase doxF - Pseudomonas sp.
Pc12g03090_at	1181.2	P	0.000244	1037.2	P	0.000244	988.9	P	0.000244	1234.8	P	0.000244	945.7	P	0.000244	1233.5	P	0.000244	673.1	P	0.000244	1039.1	P	0.000244	1238	P	0.000244	strong similarity to soluble cytoplasmic fumarate reductase YEL047c - Saccharomyces cerevisiae
Pc12g03100_at	11.9	P	0.014160	8.7	A	0.095215	13.7	P	0.023926	16.3	P	0.030273	4.7	A	0.194580	7.7	A	0.111572	7.9	P	0.030273	16.2	P	0.046143	16.8	P	0.030273	strong similarity to hypothetical protein contig1493_1.tfa_1330cg - Aspergillus fumigatus
Pc12g03110_at	135.3	P	0.000244	149.6	P	0.000244	126.9	P	0.000244	121.4	P	0.000244	130.3	P	0.000244	140.6	P	0.000244	163.0	P	0.000244	155.6	P	0.000244	176.4	P	0.000244	strong similarity to phosphatase 2A regulatory B subunit rgb-1 - Neurospora crassa
Pc12g03120_at	108.2	P	0.000244	84.9	P	0.000244	112.3	P	0.000244	114.2	P	0.000244	88.7	P	0.000244	118.3	P	0.000244	42.8	P	0.000244	102.2	P	0.000732	83	P	0.000732	strong similarity to regulator protein Sin3 - Saccharomyces cerevisiae
Pc12g03130_at	65.4	P	0.000244	41.1	P	0.001953	35.7	P	0.000244	55.1	P	0.000732	43.0	P	0.000244	48.4	P	0.000244	56.8	P	0.000244	62.2	P	0.000244	47.4	P	0.000732	strong similarity to acetyl-CoA hydrolase Ach1 - Saccharomyces cerevisiae
Pc12g03140_at	0.7	A	0.696289	11.4	P	0.010742	6.8	A	0.366211	14.9	A	0.095215	0.5	A	0.567627	4.9	A	0.067627	5.7	A	0.432373	12.3	A	0.366211	7.6	A	0.5	similarity to hypothetical protein An16g07080 - Aspergillus niger
Pc12g03150_at	0.3	A	0.805420	0.3	A	0.567627	0.6	A	0.780518	0.4	A	0.633789	0.4	A	0.780518	3.0	A	0.696289	0.4	A	0.932373	6.2	A	0.358154	4.4	A	0.398926	hypothetical protein
Pc12g03160_at	1845.2	P	0.000244	1535.7	P	0.000244	1022.8	P	0.000244	1277.6	P	0.000244	996.9	P	0.000244	1950.1	P	0.000244	1086.9	P	0.000244	2306.7	P	0.000244	1925.9	P	0.000244	weak similarity to 1,3-beta-glucanosyltransferase bgt1 - Aspergillus fumigatus
Pc12g03170_at	18.2	P	0.014160	10.1	P	0.008057	16.1	P	0.005859	18.3	P	0.005859	23.5	P	0.005859	12.5	P	0.010742	19.0	P	0.004150	24.6	P	0.005859	18.2	A	0.067627	hypothetical protein
Pc12g03180_at	2.3	A	0.219482	4.1	A	0.274170	10.0	P	0.037598	10.3	P	0.046143	0.6	A	0.500000	6.6	A	0.246094	2.2	A	0.633789	9.2	A	0.095215	7.2	A	0.27417	hypothetical protein
Pc12g03190_at	4.1	A	0.194580	2.6	A	0.129639	5.1	A	0.095215	7.2	A	0.095215	0.4	A	0.398926	9.4	P	0.030273	6.5	A	0.219482	0.9	A	0.567627	3.9	A	0.326172	strong similarity to membrane protein Tpo2 - Saccharomyces cerevisiae
Pc12g03200_at	10.7	P	0.005859	13.6	P	0.004150	12.3	P	0.000732	13.6	P	0.001953	18.7	P	0.001221	18.3	P	0.000244	33.3	P	0.000244	19.5	P	0.000244	17.5	P	0.000244	strong similarity to hypothetical protein B15I20.50 - Neurospora crassa
Pc12g03210_at	8.2	A	0.129639	1.7	A	0.432373	4.0	A	0.432373	3.6	A	0.219482	7.8	A	0.080566	9.3	A	0.080566	6.7	A	0.194580	0.3	A	0.466064	11.1	A	0.129639	hypothetical protein
Pc12g03220_at	57.8	P	0.000244	55.3	P	0.000244	60.8	P	0.000732	55.5	P	0.000244	52.7	P	0.000244	46.2	P	0.000244	48.1	P	0.001953	69.1	P	0.000244	62.7	P	0.000244	strong similarity to high-affinity glucose transporter HGT1 - Kluyveromyces lactis
Pc12g03230_at	70.4	P	0.000732	50.9	P	0.000244	73.2	P	0.000244	63.4	P	0.000732	65.5	P	0.000732	83.8	P	0.000732	86.5	P	0.000244	100.8	P	0.000244	92.8	P	0.000732	similarity to hypothetical protein YBR007c - Saccharomyces cerevisiae
Pc12g03240_at	2048.7	P	0.000244	1835.8	P	0.000244	1752.1	P	0.000244	2028.6	P	0.000244	2007.5	P	0.000244	2355.9	P	0.000244	2629.1	P	0.000244	2518.1	P	0.000244	2165.2	P	0.000244	strong similarity to F1Fo-ATP synthase subunit 4 ATP4 - Kluyveromyces lactis
Pc12g03250_at	137.3	P	0.000732	113.3	P	0.000244	122.9	P	0.000732	100.5	P	0.000732	119.5	P	0.000732	78.2	P	0.000244	99.8	P	0.000244	140.9	P	0.000732	118.3	P	0.000732	strong similarity to polypeptide sequence like protein An16g07300 - Aspergillus niger
Pc12g03260_at	9.9	P	0.030273	6.0	P	0.037598	21.1	P	0.001221	26.5	P	0.000244	10.2	P	0.008057	9.2	A	0.080566	5.9	M	0.056152	9.8	A	0.303711	12.2	A	0.107422	similarity to hypothetical protein An16g07330 - Aspergillus niger
Pc12g03270_at	51.6	P	0.018555	55.0	P	0.008057	34.4	A	0.067627	44.7	A	0.067627	33.2	M	0.056152	39.8	P	0.010742	32.5	P	0.010742	28.3	A	0.129639	48.4	A	0.111572	strong similarity to hypothetical protein An16g07340 - Aspergillus niger
Pc12g03280_at	0.5	A	0.805420	0.8	A	0.633789	0.8	A	0.725830	4.6	A	0.466064	1.3	A	0.633789	3.7	A	0.432373	0.4	A	0.466064	13.8	A	0.432373	4.3	A	0.72583	similarity to hypothetical protein An16g07350 - Aspergillus niger
Pc12g03290_at	2.2	A	0.533936	4.3	A	0.828613	0.5	A	0.725830	3.0	A	0.500000	3.1	A	0.533936	0.6	A	0.888428	6.2	A	0.398926	1.8	A	0.753906	0.8	A	0.888428	hypothetical protein
Pc12g03300_at	5.9	A	0.334473	3.7	A	0.601074	0.4	A	0.870361	0.3	A	0.805420	2.8	A	0.398926	3.7	A	0.366211	4.1	A	0.165771	0.5	A	0.967773	1.6	A	0.634033	hypothetical protein
Pc12g03310_at	45.8	P	0.000244	37.6	P	0.000244	40.5	P	0.000244	37.3	P	0.000244	38.7	P	0.000244	34.2	P	0.000244	41.9	P	0.000732	50	P	0.000244	49.5	P	0.001953	strong similarity to MMS19 - Mus musculus
Pc12g03320_at	268.3	P	0.000244	282.3	P	0.000244	343.5	P	0.000244	301.6	P	0.000244	300.0	P	0.000244	261.3	P	0.000244	295.7	P	0.000244	248	P	0.000244	249	P	0.000244	similarity to hypothetical protein SPBC146.10 - Schizosaccharomyces pombe
Pc12g03330_at	249.4	P	0.000244	229.6	P	0.000244	254.4	P	0.000244	267.9	P	0.000244	280.5	P	0.000244	246.7	P	0.000244	293.9	P	0.000732	205.1	P	0.000244	239.6	P	0.000244	strong similarity to hypothetical protein An16g07380 - Aspergillus niger
Pc12g03340_at	154.2	P	0.000244	156.8	P	0.000244	202.8	P	0.000244	178.5	P	0.000244	220.1	P	0.000244	123.4	P	0.000244	126.4	P	0.000244	193.3	P	0.000244	200.2	P	0.000732	similarity to endoplasmatic reticulum signal peptidase subunit Spc2 - Saccharomyces cerevisiae
Pc12g03350_at	1.1	A	0.398926	0.3	A	0.696289	0.8	A	0.567627	1.1	A	0.246094	0.9	A	0.500000	0.3	A	0.969727	2.5	A	0.432373	0.2	A	0.625732	0.3	A	0.932373	hypothetical protein
Pc12g03360_at	194.7	P	0.000244	172.6	P	0.000244	178.0	P	0.000732	200.4	P	0.000732	198.1	P	0.000732	134.0	P	0.000244	154.5	P	0.000244	208	P	0.000732	195.8	P	0.001953	strong similarity to NAD-dependent 5,10-methylenetetrahydrafolate dehydrogenase Mtd1 - Saccharomyces cerevisiae
Pc12g03370_at	2898.1	P	0.000244	2579.8	P	0.000244	2244.8	P	0.000244	2717.4	P	0.000244	2409.8	P	0.000244	3390.6	P	0.000244	2791.3	P	0.000244	3398.3	P	0.000244	3356	P	0.000244	strong similarity to mitochondrial F1-ATPase alpha-subunit Atp1 - Saccharomyces cerevisiae
Pc12g03380_at	225.7	P	0.000244	263.0	P	0.000244	282.5	P	0.000244	305.7	P	0.000244	300.6	P	0.000244	249.5	P	0.000244	208.3	P	0.000732	202	P	0.000244	237.6	P	0.001221	similarity to hypothetical protein AAF27107.1 - Arabidopsis thaliana
Pc12g03390_at	357.5	P	0.000244	368.6	P	0.000244	372.3	P	0.000244	376.0	P	0.000244	424.4	P	0.000244	312.5	P	0.000244	322.6	P	0.000244	489.6	P	0.000244	424.6	P	0.000244	strong similarity to 19 kD subunit of DNA-directed RNA polymerase II rpb7p - Schizosaccharomyces pombe
Pc12g03400_at	104.9	P	0.001221	92.8	P	0.001221	133.3	P	0.001221	125.2	P	0.001221	136.8	P	0.001221	121.4	P	0.001221	76.5	P	0.001221	153.7	P	0.001221	151.2	P	0.001221	strong similarity to hypothetical protein B23L4.080 - Neurospora crassa
Pc12g03410_at	49.7	P	0.000244	56.8	P	0.000244	58.6	P	0.000244	57.0	P	0.000244	58.6	P	0.000732	88.0	P	0.000244	45.5	P	0.000244	79	P	0.001953	61.6	P	0.005859	strong similarity to protein involved in post-transcriptional gene silencing like protein An16g07450 - Aspergillus niger
Pc12g03420_at	3.2	A	0.246094	3.6	A	0.067627	2.3	A	0.067627	3.9	A	0.129639	5.0	P	0.030273	5.1	P	0.046143	1.7	A	0.432373	5.1	A	0.188721	5.2	A	0.091553	strong similarity to calcium-transporting ATPase Pmc1 - Saccharomyces cerevisiae
Pc12g03430_at	1.7	A	0.601074	5.1	A	0.111572	2.7	A	0.129639	2.8	A	0.171387	0.4	A	0.780518	1.7	A	0.432373	5.9	A	0.111572	4.8	A	0.329346	7.7	A	0.067627	strong similarity to hypothetical protein contig5_part_ii.tfa_2490wg - Aspergillus fumigatus
Pc12g03440_at	20.9	P	0.010742	18.2	P	0.005859	32.9	P	0.001953	37.5	P	0.000732	25.6	P	0.004150	40.9	P	0.001221	48.8	P	0.000244	38.2	P	0.00293	27.2	P	0.005371	strong similarity to heat-shock protein hsp30 - Aspergillus nidulans
Pc12g03450_at	43.6	P	0.000244	65.8	P	0.000244	63.2	P	0.000244	58.8	P	0.000244	74.7	P	0.000244	69.2	P	0.000244	70.5	P	0.000244	60.1	P	0.005859	58.2	P	0.001221	strong similarity to hypothetical protein 1386_scaffold_6.tfa_120cg - Fusarium graminearum
Pc12g03460_at	1.1	A	0.725830	0.6	A	0.850342	0.8	A	0.601074	4.6	A	0.274170	1.6	A	0.432373	5.8	A	0.274170	6.4	A	0.080566	1.4	A	0.919434	1.5	A	0.657471	hypothetical protein
Pc12g03470_at	40.9	P	0.001221	39.6	P	0.000244	46.7	P	0.001953	56.9	P	0.001221	66.9	P	0.000244	66.1	P	0.000244	100.9	P	0.000732	66	P	0.001221	50.9	P	0.023926	strong similarity to hypothetical protein An08g09690 - Aspergillus niger
Pc12g03480_at	2.8	A	0.095215	0.7	A	0.665527	0.3	A	0.567627	0.1	A	0.696289	5.0	P	0.030273	5.7	P	0.008057	7.4	P	0.008057	7.8	P	0.00293	5.6	A	0.144531	strong similarity to hypothetical protein 1196_scaffold_3.tfa_870wg - Fusarium graminearum
Pc12g03490_at	2.9	A	0.366211	2.5	A	0.334473	2.7	A	0.274170	3.4	A	0.095215	1.2	A	0.665527	4.0	P	0.018555	3.0	A	0.366211	0.6	A	0.799561	4.4	A	0.239258	strong similarity to delta-12 fatty acid desaturase - Mortierella alpina
Pc12g03500_at	3.3	A	0.366211	0.4	A	0.904785	0.4	A	0.828613	0.4	A	0.919434	0.5	A	0.850342	2.2	A	0.533936	1.2	A	0.725830	1	A	0.850342	0.3	A	0.919434	strong similarity to hypothetical membrane transport protein SPAC3H1.06c - Schizosaccharomyces pombe
Pc12g03510_at	5.9	A	0.171387	7.0	A	0.111572	10.6	M	0.056152	11.5	A	0.111572	26.9	P	0.010742	31.6	P	0.000244	22.2	P	0.000244	21.5	P	0.018555	27.4	P	0.046143	similarity to lipase LipP - Pseudomonas sp.
Pc12g03520_at	3.0	A	0.219482	2.9	A	0.194580	1.5	A	0.432373	2.0	A	0.432373	3.5	A	0.171387	5.5	P	0.037598	9.1	P	0.004150	6.4	A	0.099121	2.9	A	0.466064	strong similarity to hypothetical protein contig5_part_ii.tfa_1380cg - Aspergillus fumigatus
Pc12g03530_at	2.6	A	0.500000	2.9	A	0.149658	4.6	P	0.030273	2.0	A	0.366211	0.6	A	0.725830	0.3	A	0.943848	3.7	A	0.780518	3.3	A	0.366211	11	P	0.023926	similarity to protein isp4p - Schizosaccharomyces pombe
Pc12g03540_at	1.1	A	0.633789	3.2	A	0.432373	6.1	A	0.080566	9.7	A	0.067627	16.7	P	0.037598	25.2	P	0.010742	17.2	P	0.002930	31.8	P	0.023926	25.8	A	0.19458	weak similarity to integral membrane protein PTH11 - Magnaporthe grisea
Pc12g03550_at	106.1	P	0.000244	102.8	P	0.000244	187.7	P	0.000244	179.0	P	0.000244	161.2	P	0.000244	100.8	P	0.000244	124.2	P	0.000244	198.6	P	0.000244	266.2	P	0.000244	strong similarity to p-nitrobenzyl esterase pnbA - Bacillus subtilis
Pc12g03560_at	214.7	P	0.000244	270.3	P	0.000244	222.7	P	0.000244	228.5	P	0.000244	234.5	P	0.000244	213.9	P	0.000244	295.0	P	0.000244	208.8	P	0.000244	226.5	P	0.000244	similarity to hypothetical protein SPAC13C5.04 - Schizosaccharomyces pombe
Pc12g03570_at	0.6	A	0.725830	0.9	A	0.432373	1.7	A	0.274170	3.9	A	0.274170	0.7	A	0.500000	0.8	A	0.466064	0.2	A	0.932373	4.1	A	0.5	0.2	A	0.870361	similarity to oligopeptide transporter Opt1 - Saccharomyces cerevisiae
Pc12g03580_at	0.7	A	0.718750	3.3	P	0.046143	0.5	A	0.500000	0.5	A	0.696289	0.2	A	0.753906	4.7	A	0.171387	4.1	A	0.149658	1.2	A	0.592773	0.8	A	0.601074	hypothetical protein
Pc12g03590_at	13.1	P	0.023926	14.7	P	0.018555	15.0	P	0.008057	17.9	P	0.005859	19.0	P	0.000244	11.1	P	0.000244	17.4	P	0.008057	18	P	0.001953	19.7	P	0.001953	weak similarity to putative transcription factor CAF32051.1 - Aspergillus fumigatus
Pc12g03600_at	3.4	M	0.056152	3.4	A	0.111572	2.5	A	0.334473	0.2	A	0.904785	6.2	A	0.080566	1.4	A	0.633789	0.3	A	0.953857	0.1	A	0.844238	4.5	A	0.366211	strong similarity to short-chain alcohol dehydrogenase adhA - Aspergillus parasiticus [putative sequencing error]
Pc12g03610_at	3.1	A	0.398926	2.6	A	0.366211	0.6	A	0.665527	0.9	A	0.633789	5.4	A	0.366211	3.1	A	0.500000	1.7	A	0.246094	11.7	A	0.398926	0.5	A	0.72583	strong similarity to hypothetical 41.5 kD protein of cosmid clone 65G3 - Zymomonas mobilis
Pc12g03620_at	28.7	P	0.005859	13.3	P	0.002930	30.5	P	0.000244	35.4	P	0.000244	42.2	P	0.000244	45.2	P	0.000244	52.3	P	0.000244	41	P	0.000732	38.5	P	0.000732	similarity to hypothetical protein contig_1_165_scaffold_14.tfa_80wg - Aspergillus nidulans
Pc12g03630_at	67.9	P	0.000244	101.6	P	0.000244	153.8	P	0.000244	151.2	P	0.000244	135.2	P	0.000244	140.2	P	0.000244	164.2	P	0.000244	184.7	P	0.000244	191.9	P	0.000244	strong similarity to beta-glucosidase bgln - Candida molischiana
Pc12g03640_at	232.2	P	0.000244	314.9	P	0.000244	586.4	P	0.000244	589.7	P	0.000244	691.5	P	0.000244	635.1	P	0.000244	694.3	P	0.000244	592.2	P	0.000244	506.1	P	0.000244	weak similarity to hypothetical isochorismatase Ta0729 - Thermoplasma acidophilum
Pc12g03650_at	1.7	A	0.500000	2.3	A	0.188721	0.3	A	0.753906	0.6	A	0.633789	4.7	A	0.219482	3.4	A	0.398926	4.9	A	0.067627	3.5	A	0.432373	0.5	A	0.71875	similarity to hypothetical protein contig42.tfa_140wg - Aspergillus fumigatus
Pc12g03660_at	0.5	A	0.725830	0.2	A	0.962402	2.0	A	0.601074	2.6	A	0.398926	0.5	A	0.625488	5.6	A	0.601074	0.8	A	0.432373	0.4	A	0.888428	0.6	A	0.884033	strong similarity to catalase cta1p - Schizosaccharomyces pombe
Pc12g03670_at	0.3	A	0.780518	0.5	A	0.633789	1.8	A	0.219482	0.6	A	0.398926	2.5	A	0.111572	0.7	A	0.725830	4.0	A	0.334473	0.6	A	0.799561	1.3	A	0.5	similarity to hypothetical protein ar0aa009e10tp1 - Zygosaccharomyces rouxii
Pc12g03680_at	3.2	A	0.366211	8.1	A	0.129639	8.7	A	0.095215	7.6	A	0.246094	7.4	A	0.095215	9.0	P	0.001953	5.2	P	0.018555	12	A	0.246094	1.4	A	0.533936	strong similarity to aryl-alcohol oxidase precursor like protein An03g05670 - Aspergillus niger
Pc12g03690_at	32.5	P	0.004150	35.2	P	0.002930	164.7	P	0.000244	154.0	P	0.000732	69.0	P	0.001221	122.6	P	0.000244	45.1	P	0.001221	60.6	P	0.030273	65.3	P	0.010742	strong similarity to hypothetical protein contig_1_116_scaffold_8.tfa_30wg - Aspergillus nidulans
Pc12g03700_at	2.7	A	0.219482	1.4	A	0.366211	1.2	A	0.398926	2.5	A	0.091553	3.6	A	0.067627	1.9	A	0.188965	0.2	A	0.696289	2.5	A	0.365967	4	A	0.246094	hypothetical protein
Pc12g03710_at	15.9	P	0.002930	10.5	P	0.008057	14.5	P	0.005859	12.9	P	0.004150	16.2	P	0.002930	18.1	P	0.001953	17.3	P	0.005859	28.6	P	0.037598	21.1	P	0.028564	weak similarity to hypothetical protein An15g05640 - Aspergillus niger
Pc12g03720_at	19.5	P	0.000732	34.9	P	0.001221	33.4	P	0.004150	27.1	P	0.004150	32.1	P	0.002930	29.9	P	0.002930	48.6	P	0.000244	46.2	P	0.001953	55.6	P	0.001953	similarity to hypothetical protein An09g06370 - Aspergillus niger
Pc12g03730_at	4.6	A	0.067627	3.9	A	0.194580	2.0	A	0.303711	1.8	A	0.194580	2.6	A	0.366211	2.5	A	0.303711	1.8	A	0.567627	0.8	A	0.423828	0.4	A	0.74707	similarity to hypothetical protein contig_1_168_scaffold_14.tfa_360cg - Aspergillus nidulans
Pc12g03740_at	210.6	P	0.000732	232.1	P	0.000732	196.6	P	0.000244	199.6	P	0.000244	221.8	P	0.000244	244.3	P	0.000732	398.3	P	0.000244	239.3	P	0.000732	305.2	P	0.000244	similarity to hypothetical protein YER080w - Saccharomyces cerevisiae
Pc12g03750_at	878.5	P	0.000244	891.8	P	0.000244	908.0	P	0.000244	913.2	P	0.000244	979.3	P	0.000244	569.8	P	0.000244	639.7	P	0.000244	901.3	P	0.000244	912.1	P	0.000244	similarity to hypothetical protein An12g06810 - Aspergillus niger
Pc12g03760_at	32.9	P	0.000244	34.8	P	0.000244	42.9	P	0.000244	37.7	P	0.000244	31.6	P	0.000244	39.3	P	0.000244	34.8	P	0.001221	38.7	P	0.000732	46.9	P	0.000244	weak similarity to hypothetical protein contig36.tfa_340cg - Aspergillus fumigatus
Pc12g03770_at	4.3	A	0.303711	3.5	A	0.274170	0.8	A	0.601074	1.2	A	0.533936	2.5	A	0.567627	0.3	A	0.500000	2.9	A	0.171387	4.6	A	0.533936	0.2	A	0.753906	strong similarity to hypothetical protein An14g02490 - Aspergillus niger
Pc12g03780_at	0.7	A	0.962402	0.4	A	0.828613	2.3	A	0.753906	0.8	A	0.828613	1.3	A	0.888428	0.6	A	0.919434	1.4	A	0.567627	1.4	A	0.962402	2	A	0.850342	hypothetical protein
Pc12g03790_at	1.8	A	0.567627	2.8	A	0.303711	0.8	A	0.466064	1.5	A	0.274170	0.5	A	0.725830	0.6	A	0.828613	3.1	A	0.398926	1.5	A	0.633789	5.6	A	0.164307	hypothetical protein
Pc12g03800_at	11.7	P	0.010742	22.2	P	0.001221	16.7	P	0.004150	14.6	P	0.008057	17.0	P	0.004150	20.4	P	0.001953	7.6	A	0.077148	11.9	A	0.095215	13	P	0.030273	strong similarity to hypothetical protein - Penicillium chrysogenum
Pc12g03810_at	0.8	A	0.805420	1.7	A	0.500000	0.8	A	0.805420	2.2	A	0.633789	1.7	A	0.696289	7.7	A	0.274170	3.1	A	0.533936	4.8	A	0.296143	1.7	A	0.432373	hypothetical protein
Pc12g03820_at	4.4	P	0.018555	3.5	A	0.067627	4.6	P	0.030273	3.0	P	0.002930	4.8	M	0.053955	6.2	P	0.000244	2.1	A	0.500000	4.6	A	0.432373	9.6	P	0.00415	hypothetical protein
Pc12g03830_at	18.1	P	0.008057	19.0	P	0.008057	14.4	P	0.014160	14.8	P	0.018555	13.6	P	0.004150	19.9	P	0.000244	27.1	P	0.001221	16	A	0.067627	12.9	A	0.067627	weak similarity to G protein alpha subunit gna-2 - Neurospora crassa
Pc12g03840_at	2.6	A	0.194580	2.1	A	0.533936	5.4	P	0.018555	1.5	A	0.533936	1.7	A	0.398926	0.9	A	0.828613	3.6	A	0.296143	3.7	A	0.424072	3	A	0.567627	hypothetical protein
Pc12g03850_at	0.2	A	0.998047	0.2	A	0.828613	2.8	A	0.601074	3.3	A	0.398926	2.5	A	0.398926	0.1	A	0.962402	0.2	A	0.780518	0.4	A	0.901123	6	A	0.45752	hypothetical protein
Pc12g03860_at	6.5	A	0.246094	3.3	A	0.432373	0.9	A	0.725830	2.5	A	0.366211	1.9	A	0.633789	4.8	A	0.500000	6.6	A	0.246094	0.3	A	0.932373	2	A	0.696289	hypothetical protein
Pc12g03870_at	1.9	A	0.067627	3.5	A	0.111572	5.7	A	0.111572	7.3	A	0.080566	6.9	P	0.046143	6.5	A	0.080566	10.1	P	0.010742	5.6	A	0.334473	3.8	A	0.303711	strong similarity to hypothetical protein slr1870 - Synechocystis sp.
Pc12g03880_at	1.2	A	0.325195	0.2	A	0.904785	0.3	A	0.696289	0.8	A	0.696289	0.2	A	0.805420	1.2	A	0.747070	0.8	A	0.559082	1.5	A	0.780518	0.1	A	0.968506	hypothetical protein
Pc12g03890_at	34.0	P	0.002930	51.2	P	0.000732	60.9	P	0.001953	47.6	P	0.002930	56.4	P	0.001953	37.3	P	0.004150	32.5	P	0.000244	48.4	P	0.005859	54.3	P	0.00293	strong similarity to protein encoded by ORF1 of transposon Ant1 - Aspergillus niger
Pc12g03900_at	106.6	P	0.000244	107.2	P	0.000244	113.7	P	0.000244	120.7	P	0.000244	127.1	P	0.000244	117.8	P	0.000244	125.3	P	0.000244	132.5	P	0.000244	132.8	P	0.000244	hypothetical protein
Pc12g03910_at	579.4	P	0.000244	511.7	P	0.000244	448.0	P	0.000244	563.5	P	0.000244	502.3	P	0.000244	1018.1	P	0.000244	542.1	P	0.000244	626.4	P	0.000244	531.8	P	0.000244	hypothetical protein
Pc12g03920_at	149.4	P	0.000244	135.5	P	0.000244	131.3	P	0.000244	95.6	P	0.000244	139.5	P	0.000244	116.7	P	0.000244	143.0	P	0.000244	95.7	P	0.000244	117.7	P	0.000244	strong similarity to hypothetical protein ncu00832.1 - Neurospora crassa
Pc12g03930_at	0.2	A	0.981445	1.2	A	0.633789	0.4	A	0.850342	2.7	A	0.466064	0.3	A	0.850342	0.4	A	0.904785	0.5	A	0.753906	0.2	A	0.941406	0.2	A	0.822754	strong similarity to cDNA kinesin light like protein An03g03030 - Aspergillus niger [putative pseudogene]
Pc12g03940_at	55.3	P	0.002930	65.3	P	0.000732	49.5	P	0.000244	58.8	P	0.000244	80.5	P	0.001221	67.7	P	0.023926	89.6	P	0.008057	46.6	P	0.000732	55.8	P	0.001221	hypothetical protein
Pc12g03950_at	0.1	A	0.991943	0.9	A	0.500000	2.2	A	0.334473	0.3	A	0.828613	0.4	A	0.665527	0.4	A	0.884033	0.2	A	0.747070	0.5	A	0.950439	0.3	A	0.75415	weak similarity to hypothetical ATP GTP-binding protein SCC61A.02 - Streptomyces coelicolor
Pc12g03960_at	0.6	A	0.601074	0.1	A	0.999268	0.3	A	0.725830	0.2	A	0.932373	1.0	A	0.888428	0.1	A	0.999268	0.4	A	0.828613	0.1	A	0.998047	0.2	A	0.961426	strong similarity to hypothetical protein BAB75479.1 - Nostoc sp. [putative pseudogene]
Pc12g03970_at	38.1	P	0.000732	38.8	P	0.000244	25.5	P	0.000244	40.1	P	0.000244	34.9	P	0.000732	18.2	P	0.000244	34.3	P	0.001221	32.5	P	0.010742	33.8	P	0.00293	weak similarity to hypothetical protein YER080w - Saccharomyces cerevisiae
Pc12g03980_at	62.9	P	0.000244	64.8	P	0.000244	65.8	P	0.000732	59.9	P	0.001221	60.9	P	0.001221	59.9	P	0.000244	65.5	P	0.000244	87.6	P	0.001953	70.8	P	0.001221	strong similarity to hypothetical protein An05g02110 - Aspergillus niger
Pc12g03990_at	3.4	A	0.095215	2.7	A	0.432373	0.6	A	0.665527	1.2	A	0.246094	0.1	A	0.976074	1.0	A	0.888428	0.3	A	0.888428	2.6	A	0.45752	4	A	0.326416	strong similarity to hypothetical protein contig30.tfa_50wg - Aspergillus fumigatus
Pc12g04000_at	0.3	A	0.805420	0.2	A	0.805420	0.6	A	0.828613	1.6	A	0.725830	0.4	A	0.985840	0.5	A	0.870361	4.5	A	0.334473	4.9	A	0.567627	0.6	A	0.870361	hypothetical protein
Pc12g04010_at	0.6	A	0.845215	1.9	A	0.567627	0.8	A	0.888428	0.4	A	0.753906	5.7	A	0.334473	0.7	A	0.805420	1.3	A	0.753906	1	A	0.845215	7.4	A	0.558594	weak similarity to hypothetical protein contig14.tfa_930cg - Aspergillus fumigatus
Pc12g04020_at	20.8	P	0.004150	22.9	P	0.000732	22.4	P	0.000244	19.2	P	0.000244	28.2	P	0.001221	16.4	P	0.001953	14.4	P	0.008057	25.5	P	0.000244	21.4	P	0.001221	strong similarity to protein encoded by ORF1 of transposon Ant1 - Aspergillus niger
Pc12g04030_at	0.2	A	0.432373	4.6	P	0.046143	0.1	A	0.870361	5.3	A	0.111572	2.5	A	0.303711	1.9	A	0.295166	0.5	A	0.753906	0.6	A	0.658447	3	A	0.326416	strong similarity to cephalosporin esterase - Rhodosporidium toruloides
Pc12g04040_at	12.6	M	0.056152	9.1	A	0.111572	16.0	A	0.111572	11.2	A	0.095215	15.4	M	0.056152	13.6	P	0.018555	9.5	P	0.001953	8.9	A	0.27417	9.3	A	0.27417	strong similarity to hypothetical protein contig46_part_ii.tfa_580wg - Aspergillus fumigatus
Pc12g04050_at	134.3	P	0.000244	144.4	P	0.000244	121.3	P	0.000244	110.2	P	0.000244	110.9	P	0.000244	78.4	P	0.000244	95.8	P	0.000244	112.9	P	0.000244	126.8	P	0.000244	similarity to transcription activator Upc2 - Saccharomyces cerevisiae
Pc12g04060_at	5.4	P	0.014160	2.0	A	0.111572	1.4	A	0.246094	2.8	A	0.149658	4.4	P	0.004150	0.8	A	0.398926	4.4	A	0.129639	3.7	A	0.334473	4.5	A	0.067139	similarity to hypothetical protein An08g11600 - Aspergillus niger
Pc12g04070_at	2.5	A	0.266602	1.4	A	0.390625	2.5	A	0.194580	0.3	A	0.466064	2.8	A	0.129639	0.5	A	0.780518	2.9	A	0.194580	1.2	A	0.901123	2.5	A	0.753906	hypothetical protein
Pc12g04080_at	0.6	A	0.850342	0.4	A	0.828613	0.2	A	0.998779	0.1	A	0.969727	0.2	A	0.989258	0.3	A	0.888428	0.2	A	0.999268	0.2	A	0.976074	0.3	A	0.943848	weak similarity to ferric cupric reductase Fre2 - Saccharomyces cerevisiae
Pc12g04090_at	3.4	A	0.129639	2.3	A	0.398926	1.6	A	0.366211	0.8	A	0.665527	1.3	A	0.334473	0.3	A	0.974365	5.3	A	0.334473	7.6	A	0.16626	3.6	A	0.424072	hypothetical protein
Pc12g04100_at	18.8	P	0.030273	24.2	P	0.010742	24.2	P	0.023926	16.7	P	0.018555	20.8	P	0.023926	22.0	P	0.004150	17.8	P	0.000732	25.6	P	0.030273	34.7	M	0.054443	similarity to hypothetical protein CG1 - Plasmodium falciparum
Pc12g04110_at	136.1	P	0.000244	149.6	P	0.000244	167.4	P	0.000244	146.5	P	0.000244	152.8	P	0.000244	144.6	P	0.000244	188.3	P	0.000244	156.5	P	0.000244	158.9	P	0.000244	strong similarity to hypothetical beta transducin-like protein het-e1 - Podospora anserina
Pc12g04120_at	9.5	A	0.219482	1.8	A	0.665527	4.6	A	0.432373	4.1	A	0.533936	0.6	A	0.725830	0.6	A	0.601074	1.7	A	0.533936	4.4	A	0.799316	4.9	A	0.567627	strong similarity to protein encoded by ORF1 of transposon Ant1 - Aspergillus niger [putative pseudogene]
Pc12g04130_at	3.1	A	0.080566	3.3	A	0.080566	0.3	A	0.334473	2.0	A	0.432373	0.5	A	0.780518	4.1	A	0.171387	0.4	A	0.753906	3.4	A	0.303467	5.2	P	0.030029	hypothetical protein
Pc12g04140_at	14.9	P	0.001953	25.0	P	0.004150	17.2	P	0.018555	15.6	P	0.004150	15.2	P	0.005859	11.0	P	0.030273	20.6	P	0.004150	8.4	A	0.129639	20.3	A	0.095215	weak similarity to hypothetical protein K08D10.6 - Caenorhabditis elegans
Pc12g04150_at	3.4	A	0.366211	4.4	A	0.149658	4.4	A	0.171387	0.3	A	0.601074	2.7	A	0.366211	5.6	A	0.246094	0.3	A	0.919434	5.2	A	0.366211	7.8	A	0.19458	similarity to hypothetical protein contig17.tfa_90cg - Aspergillus fumigatus
Pc12g04160_at	34.3	P	0.000244	34.6	P	0.000244	29.6	P	0.000244	26.1	P	0.000244	26.9	P	0.000244	21.8	P	0.000244	34.8	P	0.000244	43.6	P	0.000244	36.8	P	0.000244	strong similarity to mitochondrial carrier protein Rim2 - Saccharomyces cerevisiae
Pc12g04170_at	235.3	P	0.000244	231.7	P	0.000244	180.8	P	0.000244	174.4	P	0.000244	170.1	P	0.000244	166.2	P	0.000244	184.4	P	0.000244	166.7	P	0.000244	170.7	P	0.000732	similarity to CAAX prenyl protein protease RCE1 - Homo sapiens
Pc12g04180_at	351.8	P	0.000244	352.3	P	0.000244	265.2	P	0.000244	270.0	P	0.000244	266.2	P	0.000244	309.4	P	0.000244	178.4	P	0.000244	360.8	P	0.000244	414.4	P	0.000244	strong similarity to hypothetical protein contig1496_5.tfa_270wg - Aspergillus fumigatus
Pc12g04190_at	160.3	P	0.000244	186.2	P	0.000244	186.0	P	0.000244	200.0	P	0.000244	207.9	P	0.000244	167.0	P	0.000244	163.1	P	0.000244	164.4	P	0.000244	172.9	P	0.000244	strong similarity to hypothetical protein SPBC16A3.10 - Schizosaccharomyces pombe
Pc12g04200_at	51.2	P	0.000244	49.8	P	0.000244	52.8	P	0.014160	48.5	P	0.002930	47.6	P	0.001953	55.4	P	0.000732	57.5	P	0.001221	53.7	P	0.000732	56.2	P	0.000732	strong similarity to vacuolar protein sorting protein hlVps45 - Homo sapiens
Pc12g04210_at	56.0	P	0.010742	57.4	P	0.001953	87.6	P	0.008057	62.9	P	0.008057	65.5	P	0.004150	31.7	P	0.002930	51.3	P	0.001221	63.5	P	0.01416	61.8	A	0.067627	strong similarity to oxidoreductase of short-chain ORF11 - Streptomyces coelicolor
Pc12g04220_at	107.1	P	0.000244	113.5	P	0.000244	114.1	P	0.000244	98.4	P	0.000244	113.1	P	0.000244	84.2	P	0.000244	94.8	P	0.000244	74.5	P	0.000244	83.5	P	0.000244	similarity to hypothetical protein ncu08538.1 - Neurospora crassa
Pc12g04230_at	6.2	M	0.056152	2.2	A	0.533936	5.4	A	0.080566	3.0	A	0.246094	4.7	A	0.303711	5.7	A	0.171387	4.5	A	0.274170	4.7	A	0.466064	7	A	0.080566	strong similarity to FK520 biosynthetic gene cluster polyketide synthase like protein An12g02750 - Aspergillus niger
Pc12g04240_at	24.1	P	0.001221	15.1	P	0.001221	10.9	P	0.023926	10.2	P	0.014160	16.6	P	0.001953	11.1	P	0.002930	17.7	P	0.000244	19.5	P	0.023926	12.9	P	0.037598	strong similarity to aldo keto reductase Gcy1 - Saccharomyces cerevisiae
Pc12g04250_at	6.3	A	0.129639	6.5	A	0.149658	10.8	A	0.194580	5.4	A	0.303711	4.7	A	0.129639	7.0	A	0.111572	7.9	P	0.010742	11.4	A	0.246094	8.1	A	0.188477	strong similarity to hypothetical protein mlr1435 - Mesorhizobium loti
Pc12g04260_at	22.4	P	0.000244	18.6	P	0.000244	19.5	P	0.000244	16.4	P	0.000244	14.8	P	0.000244	12.5	P	0.004150	19.6	P	0.000244	19.3	P	0.000732	14.7	P	0.037598	strong similarity to myo-inositol 2-dehydrogenase yisS - Bacillus subtilis
Pc12g04270_at	7.5	A	0.080566	7.7	P	0.023926	6.8	P	0.046143	10.5	P	0.010742	7.7	P	0.000244	13.5	P	0.008057	18.6	P	0.000244	12.9	P	0.01416	4.2	A	0.19458	strong similarity to high-affinity glucose transporter HGT1 - Kluyveromyces lactis
Pc12g04280_at	91.0	P	0.001221	73.5	P	0.002930	54.0	P	0.000732	60.0	P	0.001221	61.0	P	0.004150	44.3	P	0.000244	40.9	P	0.000244	66.2	P	0.000732	86.1	P	0.001221	strong similarity to mitochondrial leucine--tRNA ligase leu-5 - Neurospora crassa
Pc12g04290_at	68.1	P	0.000244	60.9	P	0.000244	49.1	P	0.000244	52.5	P	0.000244	61.4	P	0.000244	56.6	P	0.000244	51.7	P	0.000244	53.6	P	0.000244	56	P	0.000732	similarity to sucrose cleavage protein - Solanum tuberosum
Pc12g04300_at	0.6	A	0.870361	1.1	A	0.696289	0.7	A	0.919434	0.7	A	0.828613	0.4	A	0.904785	1.9	A	0.601074	5.5	A	0.398926	2.3	A	0.774414	4.1	A	0.601074	similarity to dihydrofolate reductase dfr1p - Schizosaccharomyces pombe
Pc12g04310_at	26.6	P	0.023926	40.4	P	0.001221	123.7	P	0.000732	106.7	P	0.000244	87.9	P	0.001953	85.7	P	0.000244	104.4	P	0.000244	70.7	P	0.005859	45.7	P	0.018555	strong similarity to acetate-inducible gene aciA - Aspergillus nidulans
Pc12g04320_at	97.9	P	0.000732	96.4	P	0.000732	99.1	P	0.000732	94.0	P	0.000244	105.4	P	0.000244	95.3	P	0.000732	102.8	P	0.000244	49	P	0.000244	60.4	P	0.000244	strong similarity to hypothetical protein An15g00400 - Aspergillus niger
Pc12g04330_at	1.5	A	0.466064	2.1	A	0.398926	1.1	A	0.432373	2.4	A	0.423828	2.4	A	0.366211	1.7	A	0.432373	0.2	A	0.696289	4.5	A	0.366211	0.5	A	0.72583	similarity to hypothetical protein An17g00810 - Aspergillus niger
Pc12g04340_at	89.8	P	0.000244	97.2	P	0.000244	95.3	P	0.000244	95.0	P	0.000244	93.6	P	0.000244	117.1	P	0.000244	72.2	P	0.000244	159.5	P	0.000244	141.1	P	0.000244	strong similarity to cytokinesis protein sepA - Aspergillus nidulans
Pc12g04350_at	52.5	P	0.000244	50.8	P	0.000244	44.2	P	0.000732	45.0	P	0.002930	41.9	P	0.000732	51.4	P	0.000244	54.7	P	0.000244	57	P	0.001221	57.5	P	0.001221	strong similarity to mitochondrial GTPase Mss1 - Saccharomyces cerevisiae
Pc12g04360_at	2.4	A	0.633789	0.8	A	0.533936	3.3	A	0.149658	3.8	A	0.274170	2.4	A	0.366211	2.2	A	0.567627	4.1	A	0.398926	8.3	A	0.26709	2	A	0.559326	similarity to developmental control protein like protein An09g01040 - Aspergillus niger
Pc12g04370_at	676.1	P	0.000244	607.1	P	0.000244	626.4	P	0.000244	559.3	P	0.000244	615.9	P	0.000244	613.7	P	0.000244	596.1	P	0.000244	685.3	P	0.000244	710.1	P	0.000244	strong similarity to phosphoserine transaminase Ser1 - Saccharomyces cerevisiae
Pc12g04380_at	38.8	P	0.000732	43.1	P	0.000244	44.5	P	0.000732	36.2	P	0.000732	40.4	P	0.000244	30.2	P	0.000732	43.2	P	0.000732	41.1	P	0.001221	34.1	P	0.001953	similarity to mitochondrial import factor of cytochrome c Cyc2 - Saccharomyces cerevisiae
Pc12g04390_at	30.6	P	0.030273	24.3	P	0.023926	24.1	P	0.046143	26.3	A	0.067627	20.6	P	0.030273	20.4	P	0.023926	18.2	A	0.067627	28	M	0.053955	29.8	P	0.046143	strong similarity to glycoprotein-associated amino acid transporter b0,+AT1 - Mus musculus
Pc12g04400_at	59.3	P	0.000244	62.4	P	0.000244	46.5	P	0.000244	61.8	P	0.000732	49.5	P	0.000244	54.6	P	0.000244	71.0	P	0.000244	50.3	P	0.000244	59	P	0.000244	strong similarity to beta-fructofuranosidase precursor suc1 - Aspergillus niger
Pc12g04410_at	257.8	P	0.000244	284.1	P	0.000244	298.9	P	0.000244	258.9	P	0.000244	326.6	P	0.000244	199.2	P	0.000244	235.6	P	0.000244	270.2	P	0.000244	265.6	P	0.000244	strong similarity to hexose transporter Hxt2 - Saccharomyces cerevisiae
Pc12g04420_at	138.1	P	0.000244	164.4	P	0.000244	152.0	P	0.000244	190.7	P	0.000244	170.1	P	0.000244	126.9	P	0.000244	145.5	P	0.000244	171.2	P	0.000244	169.7	P	0.000244	similarity to transcription regulator of maltose utilization amyR - Aspergillus oryzae
Pc12g04430_at	12.7	P	0.005859	10.5	P	0.030273	19.4	P	0.002930	12.8	P	0.004150	11.6	P	0.000244	3.8	A	0.194580	14.1	P	0.010742	7.4	P	0.008057	20.4	P	0.00415	strong similarity to acetamidase amdS - Aspergillus oryzae
Pc12g04440_at	60.4	P	0.000732	53.5	P	0.000732	68.6	P	0.000244	55.3	P	0.000732	72.1	P	0.000244	61.4	P	0.000244	70.2	P	0.000244	65.1	P	0.000244	63.5	P	0.000244	strong similarity to 40 kD subunit of replication factor C RFC2 - Homo sapiens
Pc12g04450_at	7.5	A	0.303711	5.7	A	0.067627	12.0	A	0.219482	5.0	A	0.466064	8.7	A	0.219482	13.0	P	0.037598	9.2	M	0.056152	6.3	A	0.633789	7.4	A	0.334473	strong similarity to hypothetical protein An15g00260 - Aspergillus niger
Pc12g04460_at	151.9	P	0.000244	189.1	P	0.000244	207.2	P	0.000244	183.8	P	0.000244	218.9	P	0.000244	222.6	P	0.000244	220.4	P	0.000244	177.2	P	0.000244	188.5	P	0.000244	strong similarity to hypothetical protein YOR164c - Saccharomyces cerevisiae
Pc12g04470_at	36.8	P	0.000244	45.4	P	0.000732	35.1	P	0.000244	39.8	P	0.000732	44.6	P	0.000732	56.0	P	0.001221	69.4	P	0.000244	36.7	P	0.001221	40.3	P	0.000732	strong similarity to nuclear exoribonuclease binding protein Rai1 - Saccharomyces cerevisiae
Pc12g04480_at	53.0	P	0.000732	51.8	P	0.001953	39.6	P	0.000244	33.2	P	0.000244	42.5	P	0.000244	51.2	P	0.000732	71.5	P	0.000244	58.1	P	0.000244	43.3	P	0.000244	strong similarity to tRNA isopentenyltransferase Mod5 - Saccharomyces cerevisiae
Pc12g04490_at	295.0	P	0.000244	307.6	P	0.000244	300.9	P	0.000244	272.9	P	0.000244	259.3	P	0.000244	275.8	P	0.000244	295.7	P	0.000244	190.5	P	0.000244	215.7	P	0.000244	strong similarity to hypothetical ATP-dependent transporter SPAC20G4.01 - Schizosaccharomyces pombe
Pc12g04500_at	114.8	P	0.000244	109.8	P	0.000244	122.8	P	0.000244	120.6	P	0.000244	113.5	P	0.000244	94.1	P	0.000244	107.4	P	0.000244	133.2	P	0.000244	134.3	P	0.000244	strong similarity to elongator complex and elongating RNA pol II holoenzyme 90 kDa subunit Elp2 - Saccharomyces cerevisiae
Pc12g04510_at	20.1	P	0.002930	23.9	P	0.004150	25.1	P	0.000732	23.2	P	0.002930	23.8	P	0.000244	12.3	P	0.023926	20.8	P	0.004150	20.4	P	0.001221	26.8	P	0.000732	similarity to hypothetical protein ncu04177.1 - Neurospora crassa
Pc12g04520_at	83.9	P	0.000732	98.4	P	0.000244	108.0	P	0.001221	100.0	P	0.001221	83.3	P	0.000732	97.4	P	0.000244	113.8	P	0.000244	111.1	P	0.00415	97	P	0.001221	strong similarity to 6-phosphofructo-2-kinase fructose 2,6-bisphosphatase like protein An15g00200 - Aspergillus niger
Pc12g04530_at	263.7	P	0.000732	239.5	P	0.000732	159.3	P	0.005859	253.5	P	0.005859	149.1	P	0.008057	271.7	P	0.000732	208.5	P	0.000732	227.9	P	0.005859	200.4	P	0.000244	strong similarity to mitochondrial import receptor MOM38 - Neurospora crassa
Pc12g04540_at	4.4	A	0.398926	0.2	A	0.932373	1.7	A	0.500000	0.2	A	0.943848	0.8	A	0.725830	0.4	A	0.943848	0.3	A	0.989258	0.3	A	0.799316	0.3	A	0.989258	hypothetical protein
Pc12g04550_at	694.3	P	0.000244	718.2	P	0.000244	473.7	P	0.000244	471.6	P	0.000244	496.5	P	0.000244	715.7	P	0.000244	581.2	P	0.000244	506.6	P	0.000244	601.5	P	0.000244	strong similarity to protein kinase skp1p - Schizosaccharomyces pombe
Pc12g04560_at	149.4	P	0.000244	150.2	P	0.000244	151.7	P	0.000244	142.9	P	0.000732	142.8	P	0.000244	186.2	P	0.000244	159.0	P	0.000244	89.1	P	0.008057	111.5	P	0.000244	similarity to transcription regulator CaGCR3 - Candida albicans
Pc12g04570_at	29.5	P	0.001221	36.7	P	0.000244	25.9	P	0.000244	29.6	P	0.001953	38.6	P	0.000244	67.1	P	0.000244	46.1	P	0.000732	57.6	P	0.000732	39.5	P	0.000244	weak similarity to Wilms tumor susceptibility protein WT1 - Homo sapiens
Pc12g04580_at	0.5	A	0.850342	0.7	A	0.718506	0.6	A	0.904785	0.6	A	0.870361	0.2	A	0.888428	0.5	A	0.805420	1.8	A	0.390137	1.7	A	0.72583	1	A	0.747314	hypothetical protein
Pc12g04590_at	497.8	P	0.000244	456.9	P	0.000244	460.6	P	0.000244	511.5	P	0.000244	353.5	P	0.000244	483.6	P	0.000244	393.2	P	0.000244	639.5	P	0.000244	559.6	P	0.000244	similarity to beta transducin-like protein het-e1 - Podospora anserina
Pc12g04600_at	135.4	P	0.000244	137.9	P	0.000244	77.1	P	0.001221	88.1	P	0.001221	93.0	P	0.001221	163.3	P	0.000244	101.6	P	0.000732	100.5	P	0.001221	121.7	P	0.001953	strong similarity to C-5 sterol desaturase Erg3 - Saccharomyces cerevisiae
Pc12g04610_at	27.8	P	0.002930	29.1	P	0.000732	24.6	P	0.002930	28.7	P	0.010742	29.7	P	0.005859	26.9	P	0.001221	27.6	P	0.001953	25.7	P	0.010742	25.9	P	0.00415	strong similarity to hypothetical protein contig85.tfa_20cg - Aspergillus fumigatus
Pc12g04620_at	49.3	P	0.000244	56.9	P	0.000244	71.5	P	0.000244	68.2	P	0.000244	71.3	P	0.000244	43.0	P	0.000244	78.8	P	0.000244	52.4	P	0.000244	55.8	P	0.000244	strong similarity to aspartic proteinase Yps3 - Saccharomyces cerevisiae
Pc12g04630_at	35.4	P	0.001953	45.9	P	0.001221	15.4	A	0.080566	12.4	P	0.023926	9.8	P	0.005859	24.9	P	0.001953	34.5	P	0.001221	15	A	0.19458	8.9	A	0.165527	strong similarity to hypothetical protein ncu00113.1 - Neurospora crassa
Pc12g04640_at	139.1	P	0.001953	146.8	P	0.001221	131.1	P	0.001953	102.7	P	0.001953	122.4	P	0.002930	86.8	P	0.000244	76.3	P	0.002930	107.3	P	0.000732	110.6	P	0.000732	strong similarity to hypothetical protein contig_1_109_scaffold_8.tfa_20cg - Aspergillus nidulans
Pc12g04650_at	385.1	P	0.000244	440.5	P	0.000244	544.2	P	0.000244	516.1	P	0.000244	552.0	P	0.000244	405.5	P	0.000244	575.2	P	0.000244	394.5	P	0.000244	416	P	0.000244	strong similarity to purine-nucleoside phosphorylase - Bos taurus
Pc12g04660_at	83.0	P	0.000732	87.9	P	0.000732	73.8	P	0.001953	66.7	P	0.001953	72.9	P	0.000732	91.9	P	0.000732	135.1	P	0.001221	67.6	P	0.001953	72.6	P	0.000732	similarity to hypothetical protein 1131_scaffold_1.tfa_100cg - Fusarium graminearum
Pc12g04670_at	321.2	P	0.000244	301.2	P	0.000244	387.4	P	0.000244	321.4	P	0.000244	369.7	P	0.000244	373.3	P	0.000244	286.1	P	0.000244	281.2	P	0.000244	279.6	P	0.000244	strong similarity to HAPE - Aspergillus oryzae
Pc12g04680_at	348.2	P	0.000244	386.5	P	0.000732	430.2	P	0.000244	370.8	P	0.000244	402.6	P	0.000244	304.3	P	0.000732	341.9	P	0.000732	421.9	P	0.000244	457.8	P	0.000244	similarity to exocyst complex vesicular traffic control protein Sec15 - Saccharomyces cerevisiae
Pc12g04690_at	23.5	P	0.000732	23.7	P	0.000244	16.0	P	0.001221	18.3	P	0.000244	18.2	P	0.001953	19.9	P	0.001221	16.3	P	0.005859	18.9	P	0.001221	29.4	P	0.00415	strong similarity to meiotic RNA-binding protein mei2p - Schizosaccharomyces pombe
Pc12g04700_at	41.9	P	0.001953	47.9	P	0.000244	68.0	P	0.001221	48.5	P	0.001953	69.2	P	0.000732	26.1	P	0.001953	39.1	P	0.004150	31.2	P	0.001221	37	P	0.007568	similarity to hypothetical protein An15g00025 - Aspergillus niger
Pc12g04710_at	105.9	P	0.000732	105.6	P	0.000732	62.6	P	0.000244	60.2	P	0.000244	77.2	P	0.000244	85.1	P	0.000244	113.6	P	0.000732	89.1	P	0.000732	91.4	P	0.000244	similarity to member of the major facilitator superfamily Las21 - Saccharomyces cerevisiae [putative sequencing error]
Pc12g04720_at	3.4	A	0.108154	5.7	P	0.018555	2.6	A	0.303711	7.3	P	0.010742	4.1	P	0.023926	2.6	A	0.095215	2.8	A	0.274170	6.1	A	0.19458	5.4	A	0.466064	similarity to hypothetical protein An15g00040 - Aspergillus niger
Pc12g04730_at	137.7	P	0.000244	148.3	P	0.000244	166.8	P	0.000244	157.2	P	0.000244	191.2	P	0.000244	136.2	P	0.000244	117.5	P	0.000244	121.9	P	0.000244	160.9	P	0.000244	strong similarity to an E3-like factor Siz1 - Saccharomyces cerevisiae
Pc12g04740_at	83.3	P	0.000732	89.7	P	0.000244	101.7	P	0.000244	94.1	P	0.000244	101.5	P	0.000244	60.0	P	0.000244	69.4	P	0.000244	139	P	0.000244	85.5	P	0.000244	strong similarity to TRAPP complex subunit like protein An15g00060 - Aspergillus niger
Pc12g04750_at	2676.9	P	0.000244	2514.9	P	0.000244	2369.8	P	0.000244	2776.9	P	0.000244	2494.0	P	0.000244	3041.0	P	0.000244	3511.9	P	0.000244	3961.5	P	0.000244	3662.9	P	0.000244	strong similarity to malate dehydrogenase precursor MDH - Mus musculus
Pc12g04760_at	3000.8	P	0.000244	2647.8	P	0.000244	2460.4	P	0.000244	2818.8	P	0.000244	2854.7	P	0.000244	3574.7	P	0.000244	3596.4	P	0.000244	3168.4	P	0.000244	2791	P	0.000244	similarity to cytoplasmic ribosomal protein of the large subunit L28 - Rattus norvegicus
Pc12g04770_at	184.2	P	0.000732	209.6	P	0.000732	213.0	P	0.000732	210.8	P	0.000732	235.2	P	0.000732	146.5	P	0.000244	165.0	P	0.000244	188	P	0.000732	242.3	P	0.000244	similarity to hypothetical protein SPAC1687.07 - Schizosaccharomyces pombe
Pc12g04780_at	63.8	P	0.000244	61.1	P	0.000244	76.5	P	0.000244	76.8	P	0.000244	70.4	P	0.000244	70.3	P	0.000244	61.7	P	0.000244	64.8	P	0.000244	55.3	P	0.000244	strong similarity to splicosome associated protein like protein An15g00100 - Aspergillus niger
Pc12g04790_at	190.8	P	0.000244	180.3	P	0.000244	276.6	P	0.000244	215.2	P	0.000244	225.2	P	0.000244	160.5	P	0.000244	185.6	P	0.000244	191.5	P	0.000244	175.7	P	0.000244	strong similarity to mitochondrial FAD carrier protein Flx1 - Saccharomyces cerevisiae
Pc12g04800_x_at	0.5	A	0.500000	2.0	A	0.274170	2.1	A	0.077148	0.1	A	0.850342	1.0	A	0.533936	1.5	A	0.366211	0.8	A	0.398926	0.1	A	0.746094	1.9	A	0.296631	strong similarity to retroviral-like transposable element like protein An03g03110 - Aspergillus niger
Pc12g04810_at	0.5	A	0.665527	0.0	A	0.398926	0.1	A	0.850342	0.0	A	0.919434	0.2	A	0.805420	2.0	A	0.398926	0.5	A	0.567627	0.7	A	0.778564	0	A	0.99585	hypothetical protein
Pc12g04820_s_at	0.3	A	0.822998	0.1	A	0.919434	0.1	A	0.981445	1.9	A	0.753906	0.2	A	0.904785	0.4	A	0.828613	0.6	A	0.665527	0.3	A	0.900635	0.2	A	0.962646	similarity to hypothetical protein mg01736.1 - Magnaporthe grisea
Pc12g04820_x_at	2.7	A	0.219482	5.0	P	0.014160	2.7	A	0.111572	1.2	A	0.171387	0.8	A	0.366211	3.0	A	0.296143	4.6	A	0.303711	7.8	M	0.056152	0.2	A	0.558594	similarity to hypothetical protein mg01736.1 - Magnaporthe grisea
Pc12g04830_at	0.3	A	0.533936	0.6	A	0.398926	0.6	A	0.246094	0.4	A	0.610352	0.8	A	0.334473	0.1	A	0.916016	1.9	A	0.533936	1.4	A	0.753906	1.3	A	0.398926	hypothetical protein
Pc12g04840_at	0.0	A	0.991699	0.0	A	0.969727	0.1	A	0.916016	1.6	A	0.828613	0.1	A	0.969727	0.3	A	0.919434	0.2	A	0.805420	0.4	A	0.969727	0.1	A	0.999268	similarity to protein gag - Magnaporthe grisea [putative pseudogene]
Pc12g04840_x_at	1.5	A	0.334473	0.2	A	0.888428	0.2	A	0.932373	0.3	A	0.665527	0.1	A	0.919434	0.1	A	0.999268	0.2	A	0.904785	0.1	A	0.981445	0.2	A	0.919434	similarity to protein gag - Magnaporthe grisea [putative pseudogene]
Pc12g04850_at	1.9	A	0.334473	0.1	A	0.995850	0.2	A	0.633789	0.1	A	0.932373	0.1	A	0.919434	0.1	A	0.994141	0.2	A	0.932373	0.1	A	0.95166	0.2	A	0.989014	strong similarity to hypothetical protein mg11070.1 - Magnaporthe grisea [putative pseudogene]
Pc12g04850_x_at	0.9	A	0.592041	0.0	A	0.997070	0.1	A	0.953857	0.1	A	0.981445	0.1	A	0.850342	0.1	A	0.991943	0.2	A	0.865234	0.3	A	0.941406	0.1	A	0.998779	strong similarity to hypothetical protein mg11070.1 - Magnaporthe grisea [putative pseudogene]
Pc12g04860_at	0.0	A	0.994141	0.7	A	0.805420	0.2	A	0.753906	0.0	A	0.932373	0.0	A	0.981445	1.1	A	0.567627	1.6	A	0.725830	0	A	0.997803	0.1	A	0.989014	strong similarity to hypothetical protein mg02174.1 - Magnaporthe grisea
Pc12g04870_x_at	0.9	A	0.390137	0.1	A	0.725830	0.0	A	0.633789	0.0	A	0.953857	0.1	A	0.870361	3.2	M	0.064941	2.2	A	0.303711	1	A	0.778564	0.1	A	0.866455	similarity to hypothetical protein xbc0aa002f06t1 - Debaryomyces hansenii
Pc12g04880_at	2.6	P	0.046143	3.1	P	0.037598	2.0	A	0.274170	2.5	A	0.246094	5.4	A	0.067627	3.5	A	0.091553	3.4	A	0.246094	1.8	A	0.717773	2.9	A	0.213379	strong similarity to hypothetical retrotransposon Tto1 - Nicotiana tabacum [putative pseudogene]
Pc12g04890_x_at	2.0	A	0.500000	0.1	A	0.969727	0.1	A	0.850342	0.2	A	0.888428	0.3	A	0.805420	0.5	A	0.753906	2.3	A	0.219482	0.1	A	0.981445	0.8	A	0.774414	similarity to hypothetical protein mg02356.1 - Magnaporthe grisea [putative pseudogene]
Pc12g04900_x_at	1.2	A	0.167969	1.9	A	0.149658	0.0	A	0.969727	0.5	A	0.466064	0.1	A	0.828613	0.1	A	0.960205	0.2	A	0.870361	2.1	A	0.491211	0	A	0.865723	weak similarity to MAGGY LTR retrotransposon Pol - Magnaporthe grisea [putative pseudogene]
Pc12g04910_x_at	0.2	A	0.725830	0.1	A	0.870361	0.5	A	0.533936	1.0	A	0.398926	0.1	A	0.916016	0.1	A	0.725830	0.2	A	0.780518	2.3	A	0.355957	0.1	A	0.905273	similarity to hypothetical protein mg02174.1 - Magnaporthe grisea
Pc12g04920_x_at	0.2	A	0.919434	0.2	A	0.943848	0.2	A	0.953857	0.4	A	0.888428	0.1	A	0.962402	0.7	A	0.888428	2.8	A	0.366211	2.7	A	0.601074	0.7	A	0.747314	strong similarity to transposase Tan1 - Aspergillus niger [putative sequencing error]
Pc12g04930_at	1.9	A	0.129639	1.7	A	0.303711	0.7	A	0.633789	0.2	A	0.904785	2.5	P	0.037598	0.2	A	0.919434	0.4	A	0.850342	2.6	A	0.389893	2.8	A	0.391113	strong similarity to retrotransposon like protein An10g00740 - Aspergillus niger [putative pseudogene]
Pc12g04940_at	1.0	A	0.533936	0.8	A	0.390625	1.3	A	0.188721	2.0	P	0.023926	1.1	A	0.334473	2.7	A	0.194580	4.0	A	0.171387	1.1	A	0.592773	2.1	A	0.557129	strong similarity to hypothetical protein An02g09120 - Aspergillus niger [putative pseudogene]
Pc12g04940_x_at	0.2	A	0.780518	0.5	A	0.466064	0.4	A	0.780518	0.1	A	0.962402	1.2	A	0.366211	1.5	A	0.696289	0.1	A	0.985840	0.1	A	0.968506	1.3	A	0.656738	strong similarity to hypothetical protein An02g09120 - Aspergillus niger [putative pseudogene]
Pc12g04950_x_at	0.0	A	0.943848	0.3	A	0.432373	0.7	A	0.466064	1.0	A	0.111572	0.1	A	0.725830	0.2	A	0.696289	3.3	A	0.194580	0.1	A	0.900635	3.6	A	0.325195	similarity to retroviral-like transposable element like protein An03g03110 - Aspergillus niger [putative pseudogene]
Pc12g04960_at	0.1	A	0.828613	2.6	A	0.125732	1.9	A	0.080566	0.5	A	0.432373	1.4	A	0.095215	3.4	A	0.334473	0.8	A	0.601074	0.1	A	0.943848	4	A	0.091553	hypothetical protein
Pc12g04960_x_at	3.8	A	0.129639	5.4	P	0.037598	0.2	A	0.725830	2.3	A	0.219482	0.4	A	0.665527	3.4	M	0.056152	0.1	A	0.932373	0.2	A	0.844727	0.1	A	0.974609	hypothetical protein
Pc12g04970_at	0.3	A	0.951172	0.1	A	0.981445	2.8	A	0.432373	1.0	A	0.633789	0.1	A	0.989258	0.2	A	0.904785	0.1	A	0.932373	0.4	A	0.95166	0.7	A	0.844727	strong similarity to retrotransposon Tto1 - Nicotiana tabacum
Pc12g04980_at	0.0	A	0.989258	0.9	A	0.466064	0.8	A	0.432373	0.0	A	0.850342	0.1	A	0.828613	0.2	A	0.870361	0.1	A	0.904785	2.2	A	0.521729	1.7	A	0.65625	similarity to hypothetical retrotransposon Tto1 - Nicotiana tabacum
Pc12g04980_x_at	0.4	A	0.772949	0.1	A	0.850342	0.2	A	0.850342	0.0	A	0.932373	0.8	A	0.601074	1.8	A	0.633789	5.1	A	0.366211	1.1	A	0.390381	0.1	A	0.754395	similarity to hypothetical retrotransposon Tto1 - Nicotiana tabacum
Pc12g04990_at	0.0	A	0.725830	0.1	A	0.888428	0.2	A	0.780518	1.8	A	0.149658	0.1	A	0.753906	0.4	A	0.725830	1.9	A	0.567627	1.2	A	0.716553	0.1	A	0.865234	hypothetical protein
Pc12g05000_x_at	0.2	A	0.828613	0.1	A	0.657715	1.7	M	0.056152	1.9	A	0.366211	0.1	A	0.828613	0.4	A	0.850342	0.1	A	0.916016	0.1	A	0.993652	2.3	A	0.389893	weak similarity to transposase Tan1 - Aspergillus niger [truncated ORF]
Pc12g05010_x_at	2.8	A	0.129639	1.9	A	0.067627	2.8	P	0.010742	2.2	P	0.046143	2.5	P	0.023926	2.4	A	0.149658	1.6	A	0.500000	2.7	A	0.212891	2.1	A	0.424561	strong similarity to transposase Tan1 - Aspergillus niger [truncated ORF][putative pseudogene]
Pc12g05020_at	0.3	A	0.953857	0.2	A	0.888428	0.1	A	0.969727	0.4	A	0.805420	0.7	A	0.696289	0.5	A	0.828613	0.3	A	0.747070	2.4	A	0.625488	7	A	0.533936	strong similarity to transposase - Fusarium oxysporum [putative pseudogene]
Pc12g05030_x_at	0.5	A	0.274170	0.1	A	0.773926	1.0	A	0.194580	0.5	A	0.246094	2.2	A	0.432373	1.9	A	0.334473	1.6	A	0.432373	1.6	A	0.628906	0.1	A	0.845459	strong similarity to polyprotein - Stagonospora nodorum
Pc12g05040_at	0.2	A	0.919434	0.4	A	0.725830	2.1	A	0.194580	0.6	A	0.696289	1.2	A	0.466064	0.2	A	0.904785	0.1	A	0.993652	1.8	A	0.884277	2.7	A	0.265869	strong similarity to retrotransposon like protein An10g00740 - Aspergillus niger [putative pseudogene]
Pc12g05040_x_at	1.0	A	0.274170	0.2	A	0.725830	0.5	A	0.567627	1.2	A	0.274170	1.7	A	0.398926	1.6	A	0.665527	3.6	A	0.718506	6.6	P	0.0354	0.1	A	0.980713	strong similarity to retrotransposon like protein An10g00740 - Aspergillus niger [putative pseudogene]
Pc12g05050_at	0.1	A	0.805420	0.1	A	0.997070	1.1	A	0.303711	0.1	A	0.888428	0.6	A	0.533936	2.3	A	0.274170	2.8	A	0.194580	0.1	A	0.904541	1	A	0.696289	similarity to retrotransposon like protein An10g00740 - Aspergillus niger [putative pseudogene]
Pc12g05050_x_at	0.0	A	0.953857	2.8	P	0.023926	2.6	A	0.753906	0.6	A	0.665527	0.1	A	0.904785	0.2	A	0.696289	0.6	A	0.601074	0.3	A	0.850342	0.1	A	0.920166	similarity to retrotransposon like protein An10g00740 - Aspergillus niger [putative pseudogene]
Pc12g05060_at	0.2	A	0.888428	0.4	A	0.805420	1.7	A	0.533936	2.7	A	0.334473	0.9	A	0.219482	0.3	A	0.981445	0.6	A	0.822998	0.6	A	0.747314	0.4	A	0.634033	hypothetical protein
Pc12g05070_at	271.2	P	0.000244	277.6	P	0.000244	274.1	P	0.000244	288.2	P	0.000244	268.4	P	0.000244	340.6	P	0.000244	243.1	P	0.000244	231.7	P	0.000244	247.4	P	0.000244	similarity to hypothetical protein Fun19 - Saccharomyces cerevisiae
Pc12g05080_at	342.8	P	0.000244	372.8	P	0.000244	362.6	P	0.000244	348.5	P	0.000244	384.9	P	0.000244	350.5	P	0.000244	352.3	P	0.000244	313.7	P	0.000244	322.1	P	0.000244	strong similarity to cell division cycle protein Cdc50 - Saccharomyces cerevisiae
Pc12g05090_at	135.5	P	0.000244	137.8	P	0.000244	210.2	P	0.000244	173.2	P	0.000244	197.6	P	0.000244	189.2	P	0.000244	214.0	P	0.000244	181.2	P	0.000244	186.5	P	0.000244	strong similarity to metalloprotease Mep1 - Metarhizium anisopliae
Pc12g05100_at	239.5	P	0.000244	215.7	P	0.000244	191.7	P	0.000244	183.9	P	0.000244	171.4	P	0.000244	251.0	P	0.000244	232.6	P	0.000244	246.4	P	0.000244	218.6	P	0.000244	strong similarity to cell division control protein Cdc68 - Saccharomyces cerevisiae
Pc12g05110_at	148.2	P	0.000732	167.1	P	0.000732	111.3	P	0.000732	107.8	P	0.000732	150.3	P	0.001221	98.2	P	0.001221	104.0	P	0.001221	84.7	P	0.001221	104.5	P	0.000732	strong similarity to hypothetical protein B23N11.130 - Neurospora crassa
Pc12g05120_at	287.0	P	0.000244	282.0	P	0.000244	334.2	P	0.000244	260.2	P	0.000244	306.7	P	0.000244	248.7	P	0.000244	287.6	P	0.000244	381.7	P	0.000244	383	P	0.000244	strong similarity to high-affinity glucose transporter HGT1 - Kluyveromyces lactis
Pc12g05130_at	735.3	P	0.000244	831.5	P	0.000244	780.1	P	0.000244	728.0	P	0.000244	844.5	P	0.000244	592.3	P	0.000244	580.6	P	0.000244	718.2	P	0.000244	815.3	P	0.000244	strong similarity to mannosyltransferase 1 PMT1 - Candida albicans
Pc12g05140_at	318.0	P	0.000244	313.6	P	0.000244	261.1	P	0.000244	267.0	P	0.000244	278.9	P	0.000244	258.4	P	0.000244	378.4	P	0.000244	252.9	P	0.000244	295.5	P	0.000244	strong similarity to secretion related GTPase srgD - Aspergillus niger
Pc12g05150_at	126.0	P	0.000244	138.9	P	0.000244	122.0	P	0.000244	132.5	P	0.000244	132.5	P	0.000244	146.7	P	0.000244	156.2	P	0.000244	136.3	P	0.000732	139.7	P	0.000244	strong similarity to hypothetical conserved protein B13I18.30 - Neurospora crassa
Pc12g05160_at	82.6	P	0.000244	87.0	P	0.000244	96.0	P	0.000244	90.3	P	0.000244	98.6	P	0.000244	105.6	P	0.000244	67.5	P	0.000244	112.2	P	0.000244	97	P	0.000244	strong similarity to hypothetical protein An07g10310 - Aspergillus niger
Pc12g05170_at	624.8	P	0.000244	600.0	P	0.000244	566.0	P	0.000244	435.7	P	0.000244	596.1	P	0.000244	662.4	P	0.000244	992.8	P	0.000244	525.2	P	0.000244	490.5	P	0.000244	strong similarity to aldo-keto reductase YPR1 related protein CAB91236.1 - Neurospora crassa
Pc12g05180_at	349.3	P	0.000244	315.6	P	0.000244	257.9	P	0.000244	254.4	P	0.000244	280.7	P	0.000244	364.2	P	0.000244	445.2	P	0.000244	290.4	P	0.000244	346.8	P	0.000244	strong similarity to hypothetical protein B17C10.170 - Neurospora crassa
Pc12g05190_at	466.1	P	0.000244	396.7	P	0.000244	419.6	P	0.000244	459.3	P	0.000244	459.4	P	0.000244	418.8	P	0.000244	488.5	P	0.000244	361.1	P	0.000244	294.2	P	0.000244	similarity to protein cnjB - Tetrahymena thermophila
Pc12g05200_at	80.4	P	0.000244	95.4	P	0.000244	90.9	P	0.000244	70.2	P	0.000244	87.6	P	0.000244	111.1	P	0.000244	139.4	P	0.000244	94.7	P	0.000244	100.3	P	0.000244	strong similarity to hypothetical protein An07g10260 - Aspergillus niger
Pc12g05210_at	39.5	P	0.000244	41.0	P	0.000244	33.4	P	0.001221	33.7	P	0.004150	36.5	P	0.001221	34.7	P	0.000244	34.3	P	0.001221	44.3	P	0.018555	34.9	P	0.01416	weak similarity to protein Sae2 - Saccharomyces cerevisiae
Pc12g05220_at	290.1	P	0.000244	309.6	P	0.000244	318.9	P	0.000244	268.9	P	0.000244	338.5	P	0.000244	364.5	P	0.000244	425.0	P	0.000244	221.5	P	0.000244	266	P	0.000244	strong similarity to peroxisomal membrane protein peroxin-16 pex-16 - Yarrowia lipolytica
Pc12g05230_at	111.7	P	0.000244	81.9	P	0.000244	101.5	P	0.000244	66.4	P	0.000244	81.3	P	0.000244	101.1	P	0.000244	125.5	P	0.000244	84.1	P	0.000244	81.6	P	0.000244	strong similarity to ribonuclease HI large subunit Rnh35 - Saccharomyces cerevisiae
Pc12g05240_at	84.3	P	0.000244	73.2	P	0.000732	79.8	P	0.000244	63.8	P	0.000732	79.9	P	0.000732	54.4	P	0.000244	42.1	P	0.000732	83.4	P	0.000732	73.7	P	0.000732	weak similarity to hypothetical neurofilament triplet H1 related protein B3E4.50 - Neurospora crassa
Pc12g05250_at	107.8	P	0.000244	108.9	P	0.000244	124.1	P	0.000244	106.9	P	0.000244	128.2	P	0.000244	90.0	P	0.000244	122.0	P	0.000244	102.4	P	0.000244	97.5	P	0.000244	strong similarity to tubulin folding cofactor B CKAP1 - Homo sapiens
Pc12g05260_at	43.4	P	0.046143	43.6	P	0.010742	30.2	P	0.046143	39.2	A	0.067627	30.0	A	0.095215	31.4	P	0.035889	27.3	P	0.004150	34.3	A	0.129639	21.7	A	0.129639	strong similarity to hypothetical protein SPAC13D6.03c - Schizosaccharomyces pombe
Pc12g05270_at	11.8	A	0.500000	11.0	A	0.274170	1.3	A	0.696289	5.3	A	0.500000	9.2	A	0.246094	17.5	A	0.171387	12.9	A	0.219482	15.1	A	0.303711	15.4	A	0.245605	strong similarity to hypothetical DRPLA related protein - Neurospora crassa
Pc12g05280_at	13.4	A	0.111572	15.7	P	0.046143	5.6	A	0.334473	6.1	A	0.171387	9.2	A	0.194580	8.7	A	0.194580	0.7	A	0.725830	18.2	A	0.27417	4.9	A	0.753906	weak similarity to hypothetical protein An07g10130 - Aspergillus niger
Pc12g05290_at	14.4	P	0.030273	17.8	P	0.030273	21.2	P	0.000244	12.4	P	0.000244	22.3	P	0.000244	13.5	P	0.030273	16.3	P	0.030273	23.7	P	0.037598	12.5	P	0.023926	strong similarity to hypothetical protein An07g10120 - Aspergillus niger
Pc12g05300_at	524.4	P	0.000244	575.8	P	0.000244	543.6	P	0.000244	515.3	P	0.000244	672.0	P	0.000244	498.1	P	0.000244	527.3	P	0.000244	438.1	P	0.000244	522.9	P	0.000244	strong similarity to 26S proteasome regulatory chain 12 rpn12 - Homo sapiens
Pc12g05310_at	1336.0	P	0.000244	1149.7	P	0.000244	1147.4	P	0.000732	1259.8	P	0.000732	1204.4	P	0.000732	1161.7	P	0.000244	1490.3	P	0.000244	1227.5	P	0.000732	1251.9	P	0.000732	strong similarity to adenylate kinase Adk1 - Saccharomyces cerevisiae
Pc12g05320_at	471.5	P	0.000244	550.8	P	0.000244	598.1	P	0.000244	610.8	P	0.000244	769.3	P	0.000244	712.1	P	0.000244	962.3	P	0.000244	743.5	P	0.000732	708.7	P	0.000244	strong similarity to dimeric dihydrodiol dehydrogenase JMO2DD - Macaca fuscata
Pc12g05330_at	94.0	P	0.000244	78.7	P	0.000244	60.4	P	0.000244	53.5	P	0.000244	59.8	P	0.000244	75.6	P	0.000244	45.7	P	0.000244	87.1	P	0.000244	84.3	P	0.000732	similarity to RNA processing factor Pcf11 - Saccharomyces cerevisiae
Pc12g05340_at	738.6	P	0.000244	908.8	P	0.000244	747.1	P	0.000244	819.0	P	0.000244	884.6	P	0.000244	780.8	P	0.000244	1225.5	P	0.000244	678.8	P	0.000244	752.7	P	0.000244	weak similarity to proteinase B inhibitor 2 Pbi2 - Saccharomyces cerevisiae
Pc12g05350_at	98.4	P	0.000244	99.2	P	0.000244	106.8	P	0.000244	100.9	P	0.000244	96.3	P	0.000244	98.8	P	0.000244	93.7	P	0.000244	108.4	P	0.000244	123	P	0.000244	similarity to golgi-associated microtubule-binding protein HOOK3 - Homo sapiens
Pc12g05360_at	372.0	P	0.000244	296.7	P	0.000244	279.6	P	0.000244	284.6	P	0.000244	311.9	P	0.000244	361.1	P	0.000244	341.9	P	0.000244	299.4	P	0.000244	288.1	P	0.000244	strong similarity to mitochondrial carrier protein Yhm1 - Saccharomyces cerevisiae
Pc12g05370_at	1105.4	P	0.000244	1269.5	P	0.000244	1274.6	P	0.000244	1414.0	P	0.000244	1333.3	P	0.000244	1009.3	P	0.000244	1315.3	P	0.000244	1119.5	P	0.000244	1019.8	P	0.000244	strong similarity to microtubule-associated protein Aut7 - Saccharomyces cerevisiae
Pc12g05380_at	221.6	P	0.000244	240.0	P	0.000244	285.5	P	0.000244	253.1	P	0.000244	281.2	P	0.000244	248.5	P	0.000244	297.3	P	0.000244	242.5	P	0.000244	244.1	P	0.000244	strong similarity to coproporphyrinogen oxidase III Hem13 - Saccharomyces cerevisiae
Pc12g05390_at	551.3	P	0.000244	521.8	P	0.000244	510.3	P	0.000244	528.4	P	0.000244	580.1	P	0.000244	504.6	P	0.000244	651.6	P	0.000244	575.3	P	0.000244	570.2	P	0.000244	strong similarity to suppressor gene of mitochondrial histone Yhm2 - Saccharomyces cerevisiae
Pc12g05400_at	753.4	P	0.000244	478.0	P	0.000244	496.8	P	0.000244	606.5	P	0.000244	449.4	P	0.000244	490.7	P	0.000244	221.7	P	0.000244	380.7	P	0.000244	418.1	P	0.000244	strong similarity to citrate synthase citA - Aspergillus niger
Pc12g05410_at	214.3	P	0.000244	204.2	P	0.000244	212.5	P	0.000244	211.7	P	0.000244	198.4	P	0.000244	214.1	P	0.000244	188.2	P	0.000244	252.7	P	0.000244	243	P	0.000244	similarity to protein involved in regulation of nuclear pre-mRNA abundance Nrd1 - Saccharomyces cerevisiae
Pc12g05420_at	1261.8	P	0.000244	1358.1	P	0.000244	860.3	P	0.000244	1016.5	P	0.000244	768.3	P	0.000244	684.2	P	0.000244	563.1	P	0.000244	656.5	P	0.000244	530.2	P	0.000244	strong similarity to O-acetylhomoserine (thiol)-lyase cysD - Aspergillus nidulans
Pc12g05430_at	9.6	A	0.129639	17.3	A	0.171387	11.6	A	0.149658	10.9	A	0.194580	5.9	A	0.432373	13.1	A	0.111572	10.0	A	0.111572	3.1	A	0.559326	15.1	A	0.149658	hypothetical protein
Pc12g05440_at	443.2	P	0.000244	506.0	P	0.000244	282.2	P	0.000244	284.0	P	0.000244	249.0	P	0.000244	219.6	P	0.000244	216.5	P	0.000244	240.6	P	0.000244	212.6	P	0.000244	strong similarity to maltose transport protein Mal31 - Saccharomyces cerevisiae
Pc12g05450_at	20.8	P	0.000732	17.1	P	0.000244	15.2	P	0.023926	15.9	P	0.002930	13.8	P	0.001953	16.2	P	0.001953	7.5	P	0.018555	21.3	P	0.007324	21	P	0.000732	strong similarity to hypothetical transcriptional regulator CAF32162.1 - Aspergillus fumigatus
Pc12g05460_at	165.4	P	0.000244	134.5	P	0.000244	133.8	P	0.000244	138.8	P	0.000244	130.5	P	0.000244	160.1	P	0.000244	129.8	P	0.000244	139	P	0.000244	106.2	P	0.001953	strong similarity to transcription activator nuc-1 - Neurospora crassa
Pc12g05470_at	95.4	P	0.000244	86.8	P	0.000244	114.9	P	0.000244	101.8	P	0.000244	110.1	P	0.000244	129.7	P	0.000244	131.4	P	0.000244	94.5	P	0.000244	105	P	0.000732	weak similarity to hypothetical mitosis filament protein sep1 - Geodia cydonium
Pc12g05480_at	1167.0	P	0.000244	877.9	P	0.000244	1130.9	P	0.000244	1218.6	P	0.000732	1073.4	P	0.000732	1282.0	P	0.000244	867.8	P	0.000244	923.6	P	0.000732	883.6	P	0.000732	similarity to core protein II of ubiquinol--cytochrome c reductase CAA42214.1 - Bos primigenius taurus
Pc12g05490_at	157.8	P	0.000244	138.2	P	0.000244	96.5	P	0.000244	92.3	P	0.000244	116.9	P	0.000244	117.4	P	0.000244	132.7	P	0.000244	139.4	P	0.000244	152.7	P	0.000244	similarity to DNA-directed RNA polymerase III 82 KD subunit Rpc82 - Saccharomyces cerevisiae
Pc12g05500_at	164.9	P	0.001221	171.7	P	0.000732	132.7	P	0.000732	147.8	P	0.000732	121.2	P	0.000732	53.0	P	0.001953	69.2	P	0.000244	72.4	P	0.001953	137.7	P	0.00415	similarity to hypothetical protein B13I18.100 - Neurospora crassa
Pc12g05510_at	346.7	P	0.000244	297.4	P	0.000244	279.1	P	0.000244	279.6	P	0.000244	257.2	P	0.000244	197.8	P	0.000244	215.3	P	0.000244	268.6	P	0.000244	344.1	P	0.000244	strong similarity to dicarboxylic amino acid permease Dip5 - Saccharomyces cerevisiae
Pc12g05520_at	238.3	P	0.000244	259.3	P	0.000244	258.0	P	0.000244	246.2	P	0.000244	246.6	P	0.000244	260.7	P	0.000244	227.7	P	0.000244	245.4	P	0.000244	258.5	P	0.000244	strong similarity to long-chain-fatty-acid--CoA ligase Faa2 - Saccharomyces cerevisiae
Pc12g05530_at	62.2	P	0.000244	52.1	P	0.000244	18.4	P	0.023926	21.0	P	0.037598	35.2	P	0.001221	48.7	P	0.000244	45.6	P	0.000732	27.7	M	0.056152	23.3	P	0.001953	similarity to hypothetical glutathione S-transferase BAB68404.1 - Gibberella fujikuroi
Pc12g05540_at	0.8	A	0.665527	0.2	A	0.870361	2.7	A	0.303711	0.2	A	0.725830	2.1	A	0.398926	0.4	A	0.828613	0.8	A	0.366211	1	A	0.696289	3	A	0.559082	weak similarity to canalicular multidrug resistance protein cMrp - Rattus norvegicus
Pc12g05550_at	40.4	P	0.001221	80.7	P	0.000244	58.2	P	0.000732	44.6	P	0.000244	47.7	P	0.001221	44.1	P	0.000244	40.8	P	0.000732	32.7	P	0.000244	49	P	0.001221	weak similarity to fructosamine-3-kinase FN3K - Homo sapiens
Pc12g05560_at	30.3	P	0.000244	37.3	P	0.000244	31.8	P	0.000244	32.7	P	0.000244	30.1	P	0.000244	29.2	P	0.000244	12.3	P	0.008057	17.4	P	0.001221	17	P	0.000244	similarity to vegetative incompatibility factor het-e1 - Podospora anserina [putative sequencing error]
Pc12g05570_at	1.8	A	0.246094	5.4	P	0.046143	7.3	P	0.010742	8.2	P	0.046143	2.7	A	0.095215	5.8	P	0.030273	0.7	A	0.633789	0.5	A	0.656738	2.9	A	0.601074	similarity to hypothetical protein An03g00220 - Aspergillus niger
Pc12g05580_at	0.3	A	0.500000	2.3	A	0.366211	2.1	A	0.303711	3.1	A	0.334473	0.9	A	0.398926	1.8	A	0.633789	4.2	A	0.432373	0.3	A	0.688721	1.5	A	0.626465	strong similarity to choline permease Hnm1 - Saccharomyces cerevisiae [putative sequencing error]
Pc12g05590_at	3.5	P	0.030273	4.8	P	0.023926	2.9	A	0.303711	3.3	A	0.129639	3.7	A	0.095215	0.6	A	0.533936	5.3	A	0.171387	1.7	A	0.334229	6.4	A	0.106934	strong similarity to nonaketide synthase lovB - Aspergillus terreus
Pc12g05600_at	0.2	A	0.932373	0.2	A	0.888428	1.8	A	0.466064	1.7	A	0.601074	0.3	A	0.919434	2.7	A	0.500000	0.9	A	0.725830	0.2	A	0.99585	0.8	A	0.845459	strong similarity to H+-biotin symporter Vht1 - Saccharomyces cerevisiae [putative sequencing error]
Pc12g05610_at	61.8	P	0.000732	53.7	P	0.000244	61.8	P	0.000244	42.7	P	0.000244	51.8	P	0.000244	48.2	P	0.000244	63.9	P	0.000244	49.2	P	0.000244	34.2	P	0.000244	strong similarity to hypothetical protein An01g10470 - Aspergillus niger [putative sequencing error]
Pc12g05620_at	5.2	A	0.274170	1.6	A	0.466064	0.2	A	0.828613	0.2	A	0.943848	1.0	A	0.805420	0.8	A	0.725830	0.3	A	0.994141	7.7	A	0.398926	0.3	A	0.828613	strong similarity to pyruvate dehydrogenase alpha subunit E1 alpha Pda1 - Saccharomyces cerevisiae
Pc12g05630_at	0.6	A	0.725830	0.4	A	0.953857	3.6	A	0.366211	0.5	A	0.805420	2.2	A	0.633789	1.8	A	0.753906	0.4	A	0.953857	0.2	A	0.901367	0.5	A	0.780518	hypothetical protein
Pc12g05640_at	1582.8	P	0.000244	1680.6	P	0.000244	1560.3	P	0.000244	1857.8	P	0.000244	1647.2	P	0.000244	1982.4	P	0.000244	1505.3	P	0.000244	2162.3	P	0.000244	2160.2	P	0.000244	strong similarity to heat shock protein sspB - Aspergillus niger
Pc12g05650_at	1.2	A	0.696289	0.3	A	0.633789	1.9	A	0.500000	2.8	A	0.466064	3.5	A	0.366211	3.0	A	0.500000	5.8	P	0.046143	1.1	A	0.822754	0.4	A	0.929688	hypothetical protein
Pc12g05660_at	21.5	A	0.246094	14.9	A	0.432373	9.8	A	0.633789	15.2	A	0.567627	29.6	A	0.334473	15.6	A	0.334473	8.6	A	0.533936	36.1	A	0.334473	25.2	A	0.5	similarity to ras-GTPase-activating protein SH3-domain binding protein G3BP - Mus musculus
Pc12g05670_at	144.3	P	0.000244	178.4	P	0.000244	185.0	P	0.000244	166.1	P	0.000244	228.0	P	0.000244	226.6	P	0.000244	218.4	P	0.000244	112.9	P	0.000732	146.9	P	0.000244	strong similarity to hypothetical protein An09g06570 - Aspergillus niger
Pc12g05680_at	5.9	A	0.194580	4.0	A	0.219482	3.6	A	0.067627	1.8	A	0.274170	0.7	A	0.633789	2.2	A	0.466064	0.6	A	0.725830	4.4	A	0.334473	5.7	A	0.32666	hypothetical protein
Pc12g05690_at	44.1	P	0.000244	43.3	P	0.000732	45.1	P	0.000244	41.4	P	0.000244	49.5	P	0.000244	38.2	P	0.000732	48.6	P	0.000732	53.9	P	0.000732	47.8	P	0.000244	weak similarity to hypothetical protein SPAC926.02 - Schizosaccharomyces pombe
Pc12g05700_at	5.8	A	0.149658	0.7	A	0.466064	2.8	A	0.533936	3.7	A	0.246094	0.4	A	0.567627	3.7	A	0.567627	0.3	A	0.870361	7.1	A	0.27417	4.4	A	0.533936	weak similarity to protein Nnf1 - Saccharomyces cerevisiae
Pc12g05710_at	5.5	P	0.001221	5.7	A	0.149658	6.7	P	0.023926	4.3	P	0.008057	4.3	P	0.023926	1.9	A	0.633789	5.9	P	0.014160	10.8	P	0.017578	6.3	A	0.171387	weak similarity to chemoattractant receptor CAR1 - Dictyostelium discoideum
Pc12g05720_at	328.2	P	0.000244	430.5	P	0.000244	398.4	P	0.000244	403.8	P	0.000244	458.6	P	0.000244	395.9	P	0.000244	419.5	P	0.000244	252.6	P	0.000244	330.9	P	0.000244	strong similarity to cyclin-dependent protein kinase phoa - Aspergillus nidulans
Pc12g05730_at	104.9	P	0.000244	110.1	P	0.000244	98.5	P	0.000244	96.8	P	0.000244	106.9	P	0.000244	127.1	P	0.000244	141.3	P	0.000244	113.9	P	0.000244	103.2	P	0.000244	strong similarity to cDNA sirtuin type 4 protein SIRT4 - Homo sapiens
Pc12g05740_at	144.2	P	0.000244	143.2	P	0.000244	137.0	P	0.000244	122.8	P	0.000244	138.1	P	0.000244	102.4	P	0.000244	129.2	P	0.000244	149.7	P	0.000244	147.7	P	0.001221	strong similarity to mitochondrial cation transporter Mmt1 - Saccharomyces cerevisiae
Pc12g05750_at	48.1	P	0.000244	42.2	P	0.000244	60.5	P	0.000244	59.0	P	0.000244	60.1	P	0.000244	63.7	P	0.000244	81.5	P	0.000244	75.8	P	0.000244	69.9	P	0.000244	strong similarity to D-xylulokinase Xks1 - Saccharomyces cerevisiae
Pc12g05760_at	184.2	P	0.000244	165.8	P	0.000244	137.7	P	0.000244	165.5	P	0.000244	154.7	P	0.000244	143.0	P	0.000244	121.6	P	0.000244	260.3	P	0.000244	224.1	P	0.000244	strong similarity to nuclear tRNA export receptor exportin-t - Homo sapiens
Pc12g05770_at	101.1	P	0.000244	126.8	P	0.000244	125.1	P	0.000244	133.1	P	0.000244	179.4	P	0.000244	170.1	P	0.000244	171.4	P	0.000244	135.6	P	0.000244	118	P	0.000244	similarity to hypothetical protein An15g05590 - Aspergillus niger
Pc12g05780_at	4.5	A	0.366211	2.3	A	0.274170	3.5	A	0.533936	4.4	A	0.274170	0.8	A	0.665527	2.1	A	0.500000	0.4	A	0.850342	5.5	A	0.625244	5.7	A	0.466064	hypothetical protein
Pc12g05790_at	864.4	P	0.000244	941.0	P	0.000244	550.1	P	0.000244	424.5	P	0.000244	645.2	P	0.000244	450.7	P	0.000244	589.0	P	0.000244	417	P	0.000244	447.5	P	0.000244	similarity to hypothetical protein CC3092 - Caulobacter crescentus
Pc12g05800_at	3.8	A	0.246094	0.2	A	0.725830	3.3	A	0.334473	1.7	A	0.398926	1.4	A	0.334473	2.1	A	0.366211	0.5	A	0.725830	1	A	0.828613	1	A	0.888916	hypothetical protein
Pc12g05810_at	0.8	A	0.567627	0.3	A	0.943848	0.3	A	0.780518	0.6	A	0.870361	0.8	A	0.753906	0.2	A	0.985840	0.2	A	0.976074	0.2	A	0.980225	4	A	0.601074	hypothetical protein
Pc12g05820_at	228.0	P	0.000244	260.1	P	0.000244	323.9	P	0.000244	304.9	P	0.000244	384.9	P	0.000244	294.2	P	0.000244	382.3	P	0.000244	202.6	P	0.000244	259.1	P	0.000244	strong similarity to esterase D ESD - Homo sapiens
Pc12g05830_at	49.9	P	0.000244	46.6	P	0.000244	59.3	P	0.000244	57.5	P	0.000244	62.0	P	0.000244	40.5	P	0.000732	44.1	P	0.000244	69.3	P	0.000244	75.4	P	0.000244	strong similarity to spindle pole body component bimB - Aspergillus nidulans
Pc12g05840_at	79.1	P	0.000244	72.7	P	0.000244	50.8	P	0.000244	53.0	P	0.000244	69.9	P	0.000244	59.7	P	0.000244	74.3	P	0.000244	67.6	P	0.000732	39	P	0.000244	strong similarity to hypothetical protein An07g03080 - Aspergillus niger
Pc12g05850_at	759.6	P	0.000244	579.1	P	0.000244	762.2	P	0.000244	776.4	P	0.000244	895.8	P	0.000244	1090.7	P	0.000244	694.3	P	0.000244	734.7	P	0.000244	678.6	P	0.000244	strong similarity to mitochondrial carrier protein like protein An07g03070 - Aspergillus niger
Pc12g05860_at	4.1	A	0.432373	0.2	A	0.805420	1.3	A	0.665527	2.8	A	0.533936	1.5	A	0.533936	0.3	A	0.888428	3.9	A	0.303711	1	A	0.696289	2.2	A	0.525391	hypothetical protein
Pc12g05870_at	3964.3	P	0.000244	3871.7	P	0.000244	3546.7	P	0.000244	4238.3	P	0.000244	3764.9	P	0.000244	4576.2	P	0.000244	4706.7	P	0.000244	5398.2	P	0.000244	4906.2	P	0.000244	strong similarity to hypothetical protein An07g03030 - Aspergillus niger
Pc12g05880_at	29.1	P	0.000244	19.9	P	0.000244	40.9	P	0.000244	31.8	P	0.000732	37.0	P	0.000732	18.2	P	0.000732	21.3	P	0.005859	39.8	P	0.001221	29.8	P	0.000244	strong similarity to O-sialoglycoprotein endopeptidase like protein An07g03020 - Aspergillus niger
Pc12g05890_at	22.0	P	0.000244	29.9	P	0.000244	18.8	P	0.005859	15.5	P	0.000732	15.9	P	0.005859	24.2	P	0.000244	21.5	P	0.004150	20.4	P	0.00415	16	P	0.013672	weak similarity to hypothetical protein An07g03005 - Aspergillus niger
Pc12g05900_at	75.3	P	0.000244	48.4	P	0.000244	72.5	P	0.001221	71.0	P	0.001221	68.1	P	0.000732	63.4	P	0.000244	65.1	P	0.000244	62.7	P	0.000732	79.5	P	0.001953	strong similarity to zinc-finger protein BR140 - Homo sapiens
Pc12g05910_at	394.6	P	0.000244	354.8	P	0.000244	453.6	P	0.000244	391.8	P	0.000244	380.7	P	0.000244	487.9	P	0.000244	400.0	P	0.000244	273.3	P	0.000244	331.9	P	0.000244	strong similarity to RNA-binding protein like protein An07g02990 - Aspergillus niger
Pc12g05920_at	57.6	P	0.000244	52.1	P	0.000244	59.3	P	0.000244	52.3	P	0.000244	67.9	P	0.000244	30.1	P	0.000244	63.8	P	0.000732	48.1	P	0.000244	55.7	P	0.000244	similarity to hypothetical protein YDR469w - Saccharomyces cerevisiae
Pc12g05930_at	29.8	P	0.000244	28.8	P	0.000244	31.2	P	0.000244	25.3	P	0.000244	34.7	P	0.000244	29.4	P	0.000244	44.1	P	0.000244	45.2	P	0.000244	42.1	P	0.000244	strong similarity to hypothetical conserved protein SPBC146.06c - Schizosaccharomyces pombe
Pc12g05940_at	2613.7	P	0.000244	2005.3	P	0.000244	2125.2	P	0.000244	2638.0	P	0.000244	2261.2	P	0.000244	2626.7	P	0.000244	2527.4	P	0.000244	3123.9	P	0.000244	2682	P	0.000244	strong similarity to cytoplasmic ribosomal protein of the small subunit S13.e - Saccharomyces cerevisiae
Pc12g05950_at	78.7	P	0.000732	71.6	P	0.000732	77.4	P	0.000244	62.7	P	0.000732	70.7	P	0.000244	66.5	P	0.001221	70.8	P	0.000244	79.5	P	0.000244	64.8	P	0.000732	strong similarity to 8-oxoguanine-DNA-glycosylase OOG1 - Rattus norvegicus
Pc12g05960_at	377.8	P	0.000244	314.9	P	0.000244	399.1	P	0.000244	347.5	P	0.000244	424.8	P	0.000244	311.8	P	0.000244	340.4	P	0.000244	364.3	P	0.000244	323	P	0.000244	strong similarity to splicing factor U2AF large chain U2AF50 - Drosophila melanogaster
Pc12g05970_at	808.5	P	0.000244	776.2	P	0.000244	832.7	P	0.000244	826.3	P	0.000244	805.6	P	0.000244	1119.2	P	0.000244	769.4	P	0.000244	965.7	P	0.000244	873.7	P	0.000244	strong similarity to cell division controll protein CDC3 - Candida albicans
Pc12g05980_at	207.0	P	0.000244	174.4	P	0.000244	206.3	P	0.000244	193.5	P	0.000244	182.0	P	0.000244	172.0	P	0.000244	178.7	P	0.000244	273.5	P	0.000244	240.4	P	0.000244	strong similarity to chromatin modelling protein Pob3 - Saccharomyces cerevisiae
Pc12g05990_at	68.1	P	0.000244	97.9	P	0.000244	103.8	P	0.000244	107.4	P	0.000244	89.7	P	0.000244	56.9	P	0.000244	57.2	P	0.000244	48.7	P	0.000244	72.8	P	0.000732	strong similarity to hypothetical protein all4736 - Nostoc sp.
Pc12g06000_at	492.0	P	0.000244	463.2	P	0.000244	391.3	P	0.000244	325.9	P	0.000244	448.5	P	0.000244	604.0	P	0.000244	532.1	P	0.000244	491.7	P	0.000244	467.6	P	0.000244	strong similarity to membrane protein Rax2 - Saccharomyces cerevisiae
Pc12g06010_at	6.7	A	0.129639	7.2	A	0.111572	4.4	A	0.219482	4.9	A	0.219482	1.6	A	0.398926	6.3	A	0.246094	7.0	P	0.010742	7.1	A	0.26709	8.3	A	0.303711	hypothetical protein
Pc12g06020_at	170.6	P	0.000244	178.3	P	0.000244	195.7	P	0.000244	193.3	P	0.000244	187.3	P	0.000244	253.1	P	0.000244	232.2	P	0.000244	256.6	P	0.000244	221.5	P	0.000244	similarity to transcription regulator of arginine catabolism arcA - Aspergillus nidulans
Pc12g06030_at	0.5	A	0.805420	0.6	A	0.633789	3.5	A	0.500000	2.0	A	0.533936	2.0	A	0.500000	3.2	A	0.274170	4.7	P	0.018555	0.8	A	0.822998	0.7	A	0.633789	hypothetical protein
Pc12g06040_at	60.8	P	0.000244	54.5	P	0.000244	90.5	P	0.000244	85.4	P	0.000244	111.2	P	0.000244	109.1	P	0.000244	100.6	P	0.000244	130.2	P	0.000244	132.8	P	0.000244	strong similarity to hypothetical protein An07g02930 - Aspergillus niger
Pc12g06050_at	5.9	A	0.149658	5.7	P	0.008057	13.8	P	0.001221	9.0	P	0.000732	5.4	A	0.095215	3.4	A	0.080566	2.1	A	0.171387	7.9	P	0.018066	7.1	A	0.067627	hypothetical protein
Pc12g06060_at	13.0	M	0.056152	9.0	A	0.149658	9.5	P	0.018555	6.0	A	0.067627	15.0	P	0.002930	17.3	P	0.046143	27.9	P	0.010742	16.3	P	0.046143	7.3	A	0.366211	strong similarity to hypothetical protein contig14.tfa_270cg - Aspergillus fumigatus
Pc12g06070_at	3.0	A	0.366211	0.6	A	0.665527	0.5	A	0.932373	0.7	A	0.828613	1.4	A	0.398926	0.9	A	0.753906	1.9	A	0.500000	0.6	A	0.80542	1.5	A	0.80542	hypothetical protein
Pc12g06080_at	523.1	P	0.000244	653.6	P	0.000244	484.4	P	0.000244	559.1	P	0.000244	663.5	P	0.000244	683.2	P	0.000244	689.5	P	0.000244	493.2	P	0.000244	511.2	P	0.000244	similarity to hypothetical protein SPBC1539.04 - Schizosaccharomyces pombe
Pc12g06090_at	62.7	P	0.000244	65.4	P	0.000244	58.3	P	0.005859	65.8	P	0.010742	44.0	P	0.005859	48.6	P	0.000244	43.8	P	0.000244	73.1	P	0.001221	51	P	0.00415	strong similarity to hypothetical mitochondrial carrier protein YMR166c - Saccharomyces cerevisiae
Pc12g06100_at	216.7	P	0.000732	215.4	P	0.000244	240.4	P	0.000244	225.3	P	0.000244	247.3	P	0.000244	184.0	P	0.000244	203.4	P	0.000244	236.1	P	0.000244	287.4	P	0.000244	strong similarity to hypothetical protein 2E4.30 - Neurospora crassa
Pc12g06110_at	28.3	P	0.002930	31.3	P	0.001221	21.5	P	0.005859	23.2	P	0.005859	20.4	P	0.000244	21.7	P	0.000244	24.9	P	0.000244	27.9	P	0.001953	26.3	P	0.007324	strong similarity to hypothetical protein contig_1_202_scaffold_44.tfa_20wg - Aspergillus nidulans
Pc12g06120_at	221.4	P	0.000244	167.8	P	0.000244	156.5	P	0.000244	187.0	P	0.000244	138.3	P	0.000244	162.6	P	0.000244	110.4	P	0.000244	166.4	P	0.000244	145.1	P	0.000244	strong similarity to hypothetical protein YKL195w - Saccharomyces cerevisiae
Pc12g06130_at	6.7	A	0.194580	11.7	A	0.129639	15.4	P	0.046143	10.4	M	0.056152	14.4	P	0.018555	12.3	A	0.080566	16.9	P	0.001953	7.4	A	0.129639	17.5	A	0.080566	similarity to Mak32 - Saccharomyces cerevisiae
Pc12g06140_at	0.3	A	0.943848	0.5	A	0.753906	0.2	A	0.919434	0.1	A	0.969727	0.1	A	0.981445	1.1	A	0.850342	2.1	A	0.303711	0.3	A	0.919434	0.5	A	0.85083	strong similarity to cDNA O-methyltransferase mt-I - Aspergillus parasiticus
Pc12g06150_at	0.3	A	0.953857	0.2	A	0.919434	0.5	A	0.850342	0.5	A	0.870361	0.6	A	0.725830	0.3	A	0.888428	2.0	A	0.533936	0.5	A	0.953857	0.9	A	0.850342	weak similarity to integral membrane protein PTH11 from patent WO9913094-A2 - Magnaporthe grisea
Pc12g06160_at	0.4	A	0.850342	0.7	A	0.718506	0.4	A	0.904785	1.1	A	0.567627	1.3	A	0.567627	0.4	A	0.533936	2.7	A	0.633789	1.6	A	0.601074	0.5	A	0.980469	strong similarity to enoyl reductase of the lovastatin biosynthesis lovC - Aspergillus terreus
Pc12g06170_at	102.0	P	0.000732	73.7	P	0.000732	97.0	P	0.000732	100.5	P	0.000732	80.9	P	0.000732	63.4	P	0.000732	48.4	P	0.000244	134.7	P	0.000732	90.3	P	0.001221	weak similarity to hypothetical regulational protein PBK1 - Homo sapiens
Pc12g06180_at	446.6	P	0.000244	397.4	P	0.000244	489.7	P	0.000244	498.4	P	0.000244	470.6	P	0.000244	381.1	P	0.000244	425.5	P	0.000244	487.4	P	0.001221	460.5	P	0.000244	strong similarity to electron transfer flavoprotein alpha chain precursor ETFA - Homo sapiens
Pc12g06190_at	54.0	P	0.000244	54.3	P	0.000244	53.3	P	0.000244	49.2	P	0.000244	51.1	P	0.000244	53.6	P	0.000244	69.7	P	0.000244	58.6	P	0.000244	59.9	P	0.000732	similarity to protein required for accurate chromosome transmission Chl12 - Saccharomyces cerevisiae
Pc12g06200_at	420.3	P	0.000244	477.3	P	0.000244	255.6	P	0.000244	295.9	P	0.000244	133.7	P	0.000244	69.1	P	0.000244	53.8	P	0.001221	102.2	P	0.001221	161.8	P	0.000732	strong similarity to hypothetical glutathione S-transferase CAA19067.1 - Schizosaccharomyces pombe
Pc12g06210_at	0.4	A	0.904785	0.4	A	0.753906	0.7	A	0.780518	0.5	A	0.753906	0.5	A	0.828613	0.1	A	0.904785	0.9	A	0.688721	1	A	0.80542	4.2	A	0.601074	hypothetical protein
Pc12g06220_at	516.5	P	0.000244	538.1	P	0.000244	574.4	P	0.000244	617.1	P	0.000244	418.3	P	0.000244	547.4	P	0.000244	268.2	P	0.000244	329	P	0.000244	356	P	0.000244	cell wall synthesis protein BAC82548 - Penicillium chrysogenum
Pc12g06230_at	2.4	A	0.398926	4.8	A	0.194580	6.0	A	0.334473	6.9	A	0.334473	1.9	A	0.567627	0.3	A	0.850342	1.4	A	0.398926	5	A	0.567627	6.6	A	0.390137	similarity to hypothetical protein An15g02550 - Aspergillus niger
Pc12g06240_at	38.1	P	0.000244	29.5	P	0.000732	23.0	P	0.010742	27.1	P	0.004150	23.2	P	0.014160	36.2	P	0.000244	21.1	P	0.000732	40.4	P	0.00415	31.5	P	0.037598	strong similarity to hypothetical protein An07g02740 - Aspergillus niger
Pc12g06250_at	42.5	P	0.002930	58.4	P	0.001953	37.1	P	0.000244	49.4	P	0.001953	39.8	P	0.000244	53.8	P	0.001221	36.4	P	0.001221	86.1	P	0.001953	83.8	P	0.001221	strong similarity to hUPF2 - Homo sapiens
Pc12g06260_at	0.3	A	0.696289	0.4	A	0.753906	2.0	A	0.274170	2.8	A	0.466064	4.2	P	0.037598	3.7	A	0.129639	2.0	A	0.533936	0.2	A	0.45752	4.7	A	0.125	similarity to trichothecene efflux pump TRI12 - Fusarium sporotrichioides
Pc12g06270_at	0.5	A	0.725830	2.9	A	0.149658	2.1	A	0.366211	5.1	P	0.023926	5.4	A	0.149658	1.7	A	0.633789	3.0	A	0.398926	4.9	A	0.091553	0.5	A	0.822754	similarity to NAD+-dependent 15-hydroxyprostaglandin dehydrogenase PDGH - Homo sapiens
Pc12g06280_at	4.8	A	0.149658	0.3	A	0.533936	1.0	A	0.334473	3.0	A	0.334473	0.5	A	0.500000	3.1	A	0.303711	1.3	A	0.780518	7.1	A	0.095215	4.7	A	0.239258	similarity to NAD-dependent 15-hydroxyprostaglandin dehydrogenase NAD - Homo sapiens
Pc12g06290_at	0.3	A	0.805420	0.9	A	0.592773	0.3	A	0.870361	1.7	A	0.500000	4.3	A	0.246094	2.9	A	0.633789	0.7	A	0.725830	0.6	A	0.780518	3.4	A	0.334473	weak similarity to integral membrane protein PTH11 - Magnaporthe grisea
Pc12g06300_at	69.1	P	0.000244	59.4	P	0.000244	54.6	P	0.000244	57.4	P	0.000244	49.2	P	0.000244	55.1	P	0.000244	40.8	P	0.000732	44.5	P	0.000244	42.6	P	0.000732	strong similarity to hypothetical oxidoreductase of the short-chain dehydrogenase reductase family - Deinococcus radiodurans
Pc12g06310_at	1.1	A	0.567627	1.5	A	0.533936	1.1	A	0.725830	0.7	A	0.500000	0.3	A	0.601074	0.6	A	0.746826	0.3	A	0.753906	3.1	A	0.828613	0.7	A	0.798584	strong similarity to aristolochene synthase Ari1 - Penicillium roqueforti
Pc12g06320_at	0.1	A	0.943848	1.3	A	0.500000	0.3	A	0.753906	0.1	A	0.870361	0.2	A	0.943848	0.8	A	0.773438	0.2	A	0.953857	0.2	A	0.989502	1.4	A	0.74707	similarity to hydroquinone oxidase mcrA - Streptomyces lavendulae
Pc12g06330_at	2.3	A	0.665527	0.2	A	0.943848	0.2	A	0.969727	0.2	A	0.943848	0.2	A	0.953857	0.4	A	0.665527	0.6	A	0.601074	0.7	A	0.962402	0.4	A	0.828613	similarity to hypothetical short chain alcohol dehydrogenase cta - Cucumis sativus
Pc12g06340_at	2.0	A	0.149658	3.7	A	0.067627	0.1	A	0.953857	1.9	A	0.334473	3.8	A	0.246094	0.1	A	0.866455	0.4	A	0.850342	2	A	0.5	0.2	A	0.72583	strong similarity to hypothetical cytochrome P450 monooxygenase p450-4 - Gibberella fujikuroi
Pc12g06350_at	16.8	P	0.010742	16.9	P	0.030273	14.2	P	0.046143	15.5	A	0.111572	12.1	A	0.111572	16.5	P	0.014160	6.9	P	0.030273	14.5	A	0.149658	19.2	A	0.080566	strong similarity to hypothetical cytochrome P450 protein 2E4.050 - Neurospora crassa
Pc12g06360_at	4.1	A	0.171387	2.0	A	0.466064	4.0	A	0.366211	6.0	M	0.056152	2.0	A	0.334473	3.0	A	0.850342	0.5	A	0.773926	0.7	A	0.904785	4.9	A	0.295898	hypothetical protein
Pc12g06370_at	4.6	A	0.274170	4.5	A	0.633789	1.2	A	0.633789	1.3	A	0.665527	0.3	A	0.953857	5.0	A	0.171387	0.4	A	0.985840	7.4	A	0.423828	4.6	A	0.567627	similarity to trichothecene 3-O-acetyltransferase TRI101 - Fusarium sporotrichioides
Pc12g06380_at	4.7	A	0.665527	3.0	A	0.334473	4.7	A	0.366211	4.5	A	0.366211	3.5	A	0.334473	4.1	A	0.274170	0.3	A	0.466064	0.7	A	0.930176	2.6	A	0.625488	strong similarity to hypothetical protein contig_1_55_scaffold_3.tfa_70wg - Aspergillus nidulans
Pc12g06390_at	3.3	A	0.500000	0.2	A	0.592285	0.5	A	0.850342	0.5	A	0.805420	0.3	A	0.850342	2.7	A	0.665527	2.1	A	0.725830	1.7	A	0.80542	0.3	A	0.932861	hypothetical protein
Pc12g06400_at	0.4	A	0.696289	0.2	A	0.932373	0.9	A	0.665527	3.4	A	0.219482	1.8	A	0.567627	3.3	A	0.149658	3.7	A	0.334473	1.4	A	0.717773	2.3	A	0.747314	strong similarity to cytochrome P450 monooxygenase avnA - Aspergillus parasiticus
Pc12g06410_at	61.0	P	0.000244	64.1	P	0.000244	59.3	P	0.000244	55.3	P	0.000732	50.7	P	0.000244	58.9	P	0.000732	45.0	P	0.000244	56.5	P	0.000244	64.3	P	0.001953	weak similarity to vegetative incompatibility factor het-e1 - Podospora anserina
Pc12g06420_at	0.7	A	0.601074	0.3	A	0.725830	1.2	A	0.725830	1.7	A	0.432373	4.7	A	0.194580	0.2	A	0.919434	0.8	A	0.850342	2.8	A	0.625488	1.8	A	0.687988	strong similarity to hypothetical protein An01g07680 - Aspergillus niger
Pc12g06430_at	3.9	A	0.366211	1.6	A	0.246094	65.6	P	0.000244	13.2	P	0.005859	201.4	P	0.000244	329.7	P	0.000244	88.7	P	0.000244	111.8	P	0.000244	46	P	0.000244	strong similarity to precursor of alpha-amylase A - Aspergillus niger
Pc12g06440_at	0.3	A	0.919434	0.5	A	0.725830	0.7	A	0.633789	1.5	A	0.665527	0.1	A	0.985840	0.2	A	0.962402	3.6	A	0.567627	0.3	A	0.943848	1.7	A	0.822754	hypothetical protein
Pc12g06450_at	4.7	A	0.194580	2.4	A	0.398926	4.2	A	0.246094	5.7	A	0.129639	19.7	P	0.010742	20.1	P	0.001221	52.5	P	0.000732	26.4	M	0.056152	4.9	A	0.567627	strong similarity to hypothetical protein contig_1_55_scaffold_3.tfa_110cg - Aspergillus nidulans
Pc12g06460_at	0.6	A	0.432373	4.1	A	0.171387	4.2	A	0.080566	2.7	A	0.334473	20.1	P	0.000732	34.1	P	0.000244	53.9	P	0.000244	25.8	P	0.000732	6	A	0.19458	strong similarity to hypothetical protein contig28.tfa_310cg - Aspergillus fumigatus
Pc12g06470_at	0.6	A	0.805420	1.6	A	0.601074	0.4	A	0.904785	0.6	A	0.805420	0.6	A	0.870361	0.3	A	0.725830	2.2	A	0.500000	2	A	0.845215	0.8	A	0.929199	hypothetical protein
Pc12g06480_at	6.2	P	0.004150	4.9	A	0.080566	9.9	P	0.000244	8.8	P	0.002930	5.3	A	0.077148	0.9	A	0.665527	3.4	A	0.095215	4.2	A	0.080566	2.8	A	0.466064	strong similarity to hypothetical protein SPBC12C2.09c - Schizosaccharomyces pombe
Pc12g06490_at	6.1	A	0.149658	9.7	P	0.030273	12.7	A	0.111572	10.5	A	0.149658	7.0	A	0.111572	8.1	P	0.037598	5.5	A	0.366211	5.5	A	0.45752	4.1	A	0.422119	similarity to hypothetical protein contig_1_108_scaffold_7.tfa_130wg - Aspergillus nidulans [putative pseudogene]
Pc12g06500_at	5.8	A	0.398926	8.5	A	0.067627	9.4	A	0.111572	12.9	A	0.067627	9.0	A	0.129639	6.4	P	0.004150	4.8	A	0.194580	12.9	A	0.489746	6.3	A	0.334473	strong similarity to nuclease S1 gene nucS - Aspergillus oryzae
Pc12g06510_at	0.4	A	0.968018	1.0	A	0.633789	1.9	A	0.303711	0.3	A	0.850342	0.7	A	0.780518	0.6	A	0.725830	0.9	A	0.567627	2.6	A	0.665527	1.1	A	0.799561	strong similarity to choline permease Hnm1 - Saccharomyces cerevisiae [putative sequencing error]
Pc12g06520_at	2.7	A	0.432373	3.3	A	0.194580	1.8	A	0.303711	1.6	A	0.334473	0.2	A	0.985840	0.2	A	0.696289	3.7	A	0.303711	0.5	A	0.696289	4.7	A	0.125	strong similarity to hypothetical protein An03g00420 - Aspergillus niger
Pc12g06530_at	4.7	A	0.246094	0.7	A	0.466064	4.5	A	0.129639	1.6	A	0.366211	0.8	A	0.633789	4.7	A	0.303711	5.1	A	0.246094	0.5	A	0.657471	4	A	0.567627	strong similarity to hypothetical protein contig_1_170_scaffold_15.tfa_320cg - Aspergillus nidulans
Pc12g06540_at	6.8	A	0.303711	0.3	A	0.725830	4.9	A	0.466064	4.2	A	0.171387	0.4	A	0.780518	0.3	A	0.943848	6.5	A	0.111572	6.1	A	0.303711	4	A	0.533936	similarity to hypothetical protein contig_1_158_scaffold_13.tfa_600cg - Aspergillus nidulans
Pc12g06550_at	44.4	P	0.002930	44.8	P	0.001953	47.6	P	0.001221	49.3	P	0.002930	68.6	P	0.001953	36.7	P	0.004150	63.4	P	0.000732	68.5	P	0.023926	63.5	P	0.01416	strong similarity to hypothetical protein contig31_part_ii.tfa_1930cg - Aspergillus fumigatus
Pc12g06560_at	1.9	A	0.665527	5.0	A	0.432373	10.5	A	0.194580	4.6	A	0.219482	13.2	A	0.111572	7.6	P	0.046143	12.1	P	0.018555	7.4	A	0.129639	10.1	A	0.111572	similarity to ankyrin ANK1 - Homo sapiens
Pc12g06570_at	2.8	A	0.334473	6.2	A	0.149658	3.5	A	0.219482	1.2	A	0.533936	0.5	A	0.633789	0.2	A	0.953857	3.5	A	0.398926	8.5	A	0.124512	6.3	A	0.091553	strong similarity to hypothetical protein An03g02510 - Aspergillus niger
Pc12g06580_at	0.2	A	0.919434	0.9	A	0.601074	0.2	A	0.888428	0.0	A	0.943848	0.7	A	0.601074	3.2	A	0.466064	1.8	A	0.334473	0.1	A	0.90332	0.1	A	0.954102	hypothetical protein
Pc12g06590_at	3.1	A	0.106934	4.9	A	0.149658	5.8	P	0.037598	5.4	P	0.010742	3.5	A	0.129639	9.4	A	0.095215	5.8	A	0.111572	5.3	A	0.238281	2.9	A	0.303711	similarity to sphingolipid metabolism Sur1 - Saccharomyces cerevisiae
Pc12g06600_at	4.0	A	0.398926	4.5	A	0.219482	3.3	A	0.432373	2.7	A	0.466064	3.5	A	0.466064	4.3	A	0.171387	0.5	A	0.870361	6.7	A	0.601074	10.9	A	0.27417	weak similarity to polyamine transport protein Tpo4 - Saccharomyces cerevisiae
Pc12g06610_at	0.3	A	0.997070	0.5	A	0.976074	2.0	A	0.725830	0.8	A	0.953857	0.5	A	0.991943	1.0	A	0.696289	0.2	A	0.997070	0.6	A	0.99585	0.9	A	0.991943	hypothetical protein
Pc12g06620_at	269.3	P	0.000244	237.7	P	0.000244	230.0	P	0.000244	220.4	P	0.000244	216.5	P	0.000244	316.0	P	0.000244	281.3	P	0.000244	266	P	0.000244	282.7	P	0.000244	strong similarity to chromatin remodeling gene transcription regulator Rsc8 - Saccharomyces cerevisiae
Pc12g06630_at	13.5	P	0.008057	13.6	P	0.005859	15.1	P	0.030273	20.4	P	0.030273	16.1	P	0.018555	17.0	P	0.001953	29.7	P	0.010742	24.4	P	0.030273	21.8	P	0.030273	weak similarity to hypothetical myb-like DNA-binding - Schizosaccharomyces pombe
Pc12g06640_at	11.6	P	0.000732	14.1	P	0.000244	12.0	P	0.004150	15.0	P	0.005859	16.0	P	0.010742	12.2	P	0.001221	27.0	P	0.000244	14.2	M	0.056152	14.2	A	0.067627	strong similarity to hypothetical DEAD box family helicase - Schizosaccharomyces pombe
Pc12g06650_at	1580.2	P	0.000244	1223.0	P	0.000244	1527.5	P	0.000244	1760.1	P	0.000244	1554.3	P	0.000244	1577.9	P	0.000244	1176.8	P	0.000244	2080.3	P	0.000244	1961.1	P	0.000244	strong similarity to translation elongation factor 3 Yef3 - Saccharomyces cerevisiae
Pc12g06660_at	0.5	A	0.567627	0.5	A	0.696289	3.9	A	0.188477	6.1	P	0.008057	0.3	A	0.753906	0.7	A	0.696289	1.6	A	0.334473	7.4	A	0.5	6	A	0.27417	hypothetical protein
Pc12g06670_at	0.2	A	0.901367	0.4	A	0.888428	0.2	A	0.943848	2.0	A	0.398926	1.3	A	0.432373	0.6	A	0.828613	3.2	A	0.303711	0.5	A	0.976074	0.5	A	0.969727	similarity to polyamine transport protein like protein An02g01100 - Aspergillus niger [putative pseudogene]
Pc12g06680_at	198.9	P	0.000244	190.3	P	0.000244	152.2	P	0.000244	159.3	P	0.000244	127.3	P	0.000244	96.6	P	0.000244	138.7	P	0.000244	158.1	P	0.000244	154	P	0.000244	similarity to hypothetical membrane protein YJR085c - Saccharomyces cerevisiae
Pc12g06690_at	100.0	P	0.000244	92.2	P	0.000244	81.9	P	0.000732	103.3	P	0.000732	82.4	P	0.000244	70.6	P	0.000244	53.3	P	0.000244	98.6	P	0.000732	89.8	P	0.000732	strong similarity to negative regulator of COPII vesicle formation Bst1 - Saccharomyces cerevisiae
Pc12g06700_at	245.9	P	0.000244	215.7	P	0.000244	535.6	P	0.000244	489.7	P	0.000244	571.6	P	0.000244	573.9	P	0.000244	614.2	P	0.000244	578.3	P	0.000244	370.5	P	0.000244	strong similarity to carboxylic acid transport protein Jen1 - Saccharomyces cerevisiae
Pc12g06710_at	0.4	A	0.850342	0.3	A	0.870361	0.1	A	0.725830	0.4	A	0.533936	3.4	A	0.274170	0.2	A	0.904785	2.2	A	0.398926	0.1	A	0.780518	2.5	A	0.688477	similarity to centromere k-type repeat binding protein Cbhp - Schizosaccharomyces pombe [putative pseudogene]
Pc12g06720_at	1.7	A	0.633789	0.6	A	0.780518	0.3	A	0.828613	0.6	A	0.633789	2.3	A	0.500000	2.0	A	0.665527	0.3	A	0.932373	0.6	A	0.80542	2.9	A	0.75415	hypothetical protein
Pc12g06730_at	79.0	P	0.000244	82.3	P	0.000244	94.6	P	0.000244	104.0	P	0.000244	115.4	P	0.000244	111.4	P	0.000244	145.5	P	0.000244	90.4	P	0.000244	77.1	P	0.000244	weak similarity to hypothetical protein ca2043 - Candida albicans
Pc12g06740_at	50.0	P	0.000244	51.3	P	0.000244	54.1	P	0.000244	53.6	P	0.000244	54.0	P	0.000244	42.4	P	0.000244	46.0	P	0.000244	61.2	P	0.000244	62.1	P	0.000244	strong similarity to hypothetical protein An07g02280 - Aspergillus niger
Pc12g06750_at	59.0	P	0.000244	61.3	P	0.000244	62.4	P	0.000244	51.0	P	0.000244	52.3	P	0.000244	77.0	P	0.000244	83.2	P	0.000244	81.4	P	0.000244	73	P	0.000244	weak similarity to cell cycle regulator res2p - Schizosaccharomyces pombe
Pc12g06760_at	15.0	P	0.005859	17.5	P	0.000244	26.7	P	0.000732	21.6	P	0.000244	27.8	P	0.000244	29.4	P	0.002930	38.3	P	0.000244	43.5	P	0.000732	44.3	P	0.000244	strong similarity to hypothetical protein contig42.tfa_1070wg - Aspergillus fumigatus
Pc12g06770_at	37.4	P	0.000244	31.5	P	0.000244	45.0	P	0.001221	45.4	P	0.000732	39.3	P	0.001953	34.9	P	0.000244	25.9	P	0.000244	59.8	P	0.000732	51.7	P	0.008057	strong similarity to hypothetical protein SPAC4F10.21 - Schizosaccharomyces pombe
Pc12g06780_at	30.0	P	0.000244	28.8	P	0.000732	25.6	P	0.000732	23.0	P	0.000732	24.2	P	0.001953	37.9	P	0.001953	44.5	P	0.001953	18.5	P	0.001221	30.5	P	0.00293	strong similarity to hypothetical DNA methylase SPAC27D7.08c - Schizosaccharomyces pombe
Pc12g06790_at	3.1	A	0.334473	1.8	A	0.334473	1.8	A	0.466064	0.2	A	0.904785	1.6	A	0.334473	0.7	A	0.780518	0.8	A	0.633789	3.7	A	0.601074	0.6	A	0.915771	strong similarity to multidrug resistance protein Qdr1 - Saccharomyces cerevisiae
Pc12g06800_at	0.2	A	0.989258	0.3	A	0.919434	0.2	A	0.976074	0.6	A	0.870361	0.1	A	0.962402	0.2	A	0.943848	2.2	A	0.366211	0.4	A	0.932373	0.3	A	0.932373	hypothetical protein
Pc12g06810_at	19.8	P	0.000244	13.8	P	0.001221	16.2	P	0.000244	13.7	P	0.001221	7.3	P	0.023926	8.2	P	0.008057	10.4	P	0.030273	10.3	P	0.046143	16.6	P	0.029053	similarity to hypothetical protein An12g06350 - Aspergillus niger
Pc12g06820_at	8.4	P	0.023926	6.5	P	0.010742	5.7	P	0.018555	13.0	P	0.018555	6.6	P	0.030273	3.7	A	0.129639	8.9	P	0.023926	7.5	A	0.432373	1.3	A	0.45752	strong similarity to hypothetical protein BAA10688.1 - Synechocystis sp.
Pc12g06830_at	33.2	P	0.001221	33.2	P	0.000732	19.7	P	0.008057	24.4	P	0.001953	14.6	P	0.005859	33.4	P	0.000244	26.4	P	0.000244	32.8	P	0.001221	22.1	P	0.018555	similarity to hypothetical protein SPAC3F10.08c - Schizosaccharomyces pombe
Pc12g06840_at	122.0	P	0.000244	94.4	P	0.000244	122.1	P	0.000244	94.6	P	0.000244	135.0	P	0.000244	134.6	P	0.000244	164.2	P	0.000244	126.5	P	0.000244	126.3	P	0.000244	strong similarity to biosynthetic enzyme HisA like protein An17g01640 - Aspergillus niger
Pc12g06850_at	21.5	P	0.023926	33.7	P	0.004150	42.3	P	0.004150	41.8	P	0.010742	42.6	P	0.008057	26.6	P	0.004150	14.8	P	0.014160	40.5	P	0.010742	29.6	P	0.018555	strong similarity to hypothetical protein contig_1_38_scaffold_2.tfa_140cg - Aspergillus nidulans
Pc12g06860_at	161.1	P	0.000732	152.8	P	0.000244	144.4	P	0.000244	130.3	P	0.000244	135.2	P	0.000244	127.0	P	0.000244	133.9	P	0.000244	193.2	P	0.000244	172.8	P	0.000732	strong similarity to histone acetyltransferase Elp3 - Saccharomyces cerevisiae
Pc12g06870_at	1501.0	P	0.000244	1181.5	P	0.000244	1438.2	P	0.000244	1447.1	P	0.000244	1440.6	P	0.000244	1452.7	P	0.000244	1107.3	P	0.000244	1128.6	P	0.000244	1138.1	P	0.000244	strong similarity to succinyl coenzyme A synthase alpha subunit SYRTSA - Rattus norvegicus
Pc12g06880_at	6.7	A	0.633789	16.4	A	0.432373	17.4	A	0.398926	18.1	A	0.466064	80.0	P	0.005859	109.3	P	0.000732	136.2	P	0.000244	87	P	0.008057	44.5	A	0.111572	hypothetical protein
Pc12g06890_at	754.0	P	0.000244	614.6	P	0.000244	579.5	P	0.000244	557.4	P	0.000244	456.5	P	0.000244	323.1	P	0.000244	371.8	P	0.000244	522.8	P	0.000244	486.8	P	0.000244	strong similarity to hypothetical isochorismatase Ta0729 - Thermoplasma acidophilum
Pc12g06900_at	17.6	P	0.001953	14.8	P	0.005859	14.4	P	0.002930	12.2	P	0.023926	25.4	P	0.000732	26.7	P	0.000732	34.2	P	0.000732	16.1	P	0.001953	20	P	0.001221	strong similarity to hypothetical protein An08g11790 - Aspergillus niger
Pc12g06910_at	0.1	A	0.985840	1.8	A	0.567627	0.4	A	0.805420	0.1	A	0.870361	0.1	A	0.969727	0.4	A	0.828613	0.5	A	0.870361	0.1	A	0.989258	0.4	A	0.85083	hypothetical protein
Pc12g06920_at	0.3	A	0.753906	2.4	A	0.171387	1.3	A	0.398926	2.4	A	0.219482	1.7	A	0.466064	0.2	A	0.805420	2.2	A	0.466064	0.3	A	0.85083	1.8	A	0.491211	hypothetical protein
Pc12g06930_at	10.5	A	0.095215	8.6	P	0.037598	6.7	A	0.274170	9.3	A	0.149658	6.2	A	0.303711	11.8	P	0.023926	9.8	P	0.008057	9.8	A	0.149658	0.3	A	0.718506	strong similarity to alcohol dehydrogenase like protein An16g06240 - Aspergillus niger
Pc12g06940_at	60.3	P	0.000244	65.1	P	0.000244	43.6	P	0.000244	43.6	P	0.000732	58.7	P	0.000244	47.4	P	0.001221	43.7	P	0.000732	52.8	P	0.000244	62.5	P	0.000244	strong similarity to hypothetical protein An01g09800 - Aspergillus niger
Pc12g06950_at	11.2	P	0.018555	9.2	A	0.111572	9.3	A	0.080566	12.4	A	0.095215	7.2	A	0.171387	9.4	P	0.046143	7.6	P	0.018555	15.9	A	0.067627	23.2	M	0.054932	weak similarity to hypothetical protein PA2336 - Pseudomonas aeruginosa
Pc12g06960_at	97.6	P	0.001953	99.7	P	0.001221	98.0	P	0.000732	105.4	P	0.001953	94.9	P	0.001953	168.0	P	0.000244	154.9	P	0.000244	136.5	P	0.001221	107.8	P	0.00293	strong similarity to hypothetical protein contig1477_1.tfa_810wg - Aspergillus fumigatus
Pc12g06970_at	101.6	P	0.000244	152.3	P	0.000244	105.5	P	0.000244	100.5	P	0.000244	137.0	P	0.000244	113.0	P	0.000244	134.9	P	0.000732	121	P	0.000244	123	P	0.000244	strong similarity to hypothetical 3-oxoacyl-(acyl-carrier-protein) synthase T32M21.120 - Arabidopsis thaliana
Pc12g06980_at	20.0	P	0.018555	28.4	P	0.002930	18.3	P	0.023926	24.5	P	0.030273	22.4	P	0.030273	22.0	P	0.005859	22.6	P	0.002930	28	P	0.037598	24.3	A	0.149658	hypothetical protein
Pc12g06990_at	1.9	A	0.500000	0.6	A	0.567627	2.8	A	0.398926	3.8	A	0.366211	3.1	A	0.246094	5.4	A	0.129639	4.9	A	0.334473	3.3	A	0.334473	2	A	0.665527	hypothetical protein
Pc12g07000_at	1.4	A	0.398926	3.4	A	0.389160	1.6	A	0.432373	2.0	A	0.601074	0.3	A	0.932373	5.6	A	0.334473	0.4	A	0.943848	0.6	A	0.901123	0.5	A	0.993652	weak similarity to hypothetical protein - Plasmodium falciparum
Pc12g07010_at	13.2	P	0.001221	11.5	P	0.002930	16.6	P	0.000732	13.4	P	0.000732	33.2	P	0.000244	72.3	P	0.000244	92.2	P	0.000244	28.1	P	0.000244	15	P	0.023926	similarity to hypothetical protein An12g01650 - Aspergillus niger
Pc12g07020_at	6.0	P	0.023926	1.5	A	0.366211	4.9	A	0.095215	0.3	A	0.432373	5.2	A	0.080566	4.9	A	0.334473	3.5	A	0.144531	2.8	A	0.432373	4.9	A	0.129639	hypothetical protein
Pc12g07030_at	21.4	P	0.002930	36.8	P	0.000732	36.6	P	0.001221	31.0	P	0.010742	34.5	P	0.001221	42.0	P	0.000244	55.9	P	0.000244	41.5	P	0.030273	31.2	P	0.023926	strong similarity to hypothetical protein contig1495_2.tfa_670wg - Aspergillus fumigatus
Pc12g07040_at	1.3	A	0.696289	4.4	M	0.056152	0.3	A	0.943848	1.1	A	0.850342	0.5	A	0.888428	0.7	A	0.567627	0.3	A	0.919434	1.2	A	0.657959	1.1	A	0.850342	hypothetical protein
Pc12g07050_at	70.5	P	0.000244	71.0	P	0.000244	69.7	P	0.000244	63.7	P	0.000244	58.0	P	0.000244	60.4	P	0.000244	61.4	P	0.000244	77.2	P	0.000732	58.4	P	0.000732	strong similarity to polyamine transport protein Tpo1 - Saccharomyces cerevisiae
Pc12g07060_at	184.3	P	0.000244	181.0	P	0.000244	140.1	P	0.000244	131.5	P	0.000244	148.4	P	0.000244	213.4	P	0.000244	122.9	P	0.000244	195.9	P	0.000244	181.1	P	0.000244	strong similarity to homeodomain DNA-binding transcription factor ste12 - Aspergillus nidulans
Pc12g07070_at	69.7	P	0.000732	69.2	P	0.001221	55.5	P	0.000732	64.6	P	0.000244	54.5	P	0.001953	67.4	P	0.000244	90.7	P	0.001953	90.2	P	0.001221	102.2	P	0.001953	strong similarity to sucrose transport protein SUT1 - Oryza sativa
Pc12g07080_at	83.0	P	0.000244	84.1	P	0.000244	78.2	P	0.000244	89.8	P	0.000244	75.7	P	0.000244	79.5	P	0.000244	65.5	P	0.000244	98.7	P	0.000244	91.2	P	0.000244	strong similarity to Na+-H+ antiporter like protein An17g01550 - Aspergillus niger
Pc12g07090_at	2.9	A	0.466064	5.0	M	0.053711	4.7	P	0.037598	0.6	A	0.665527	2.7	A	0.366211	4.8	P	0.030273	1.1	A	0.718018	1.2	A	0.567627	2.2	A	0.5	strong similarity to GABA permease Uga4 - Saccharomyces cerevisiae
Pc12g07100_at	11.7	P	0.023926	11.9	P	0.017822	19.1	P	0.001221	9.1	P	0.004150	5.3	P	0.046143	12.9	P	0.005859	13.9	P	0.014160	17.7	P	0.018555	9.6	A	0.129639	strong similarity to alcohol dehydrogenase adhIII - Aspergillus nidulans
Pc12g07110_at	0.7	A	0.625244	3.9	A	0.398926	3.0	A	0.398926	4.6	A	0.194580	1.8	A	0.567627	0.3	A	0.746826	4.6	A	0.366211	3.5	A	0.390625	7.7	A	0.188477	hypothetical protein
Pc12g07120_at	107.6	P	0.005859	120.2	P	0.001953	133.3	P	0.000732	128.8	P	0.002930	142.5	P	0.000244	103.6	P	0.002930	89.6	P	0.008057	106.1	P	0.001953	120.4	P	0.001953	hypothetical protein
Pc12g07130_at	1.6	A	0.500000	1.9	A	0.274170	1.8	A	0.246094	2.6	A	0.149658	0.6	A	0.665527	0.6	A	0.725830	0.5	A	0.725830	6.4	P	0.00293	5.4	A	0.091064	strong similarity to protein encoded by ORF1 of transposon Ant1 - Aspergillus niger
Pc12g07140_at	2.8	A	0.533936	0.2	A	0.919434	0.2	A	0.994141	0.4	A	0.962402	0.3	A	0.981445	0.6	A	0.725830	0.5	A	0.753906	1	A	0.932373	1.2	A	0.850342	strong similarity to hypothetical protein contig_1_54_scaffold_3.tfa_420wg - Aspergillus nidulans
Pc12g07150_at	15.9	P	0.000244	22.1	P	0.001953	29.3	P	0.000244	18.8	P	0.000244	24.5	P	0.000732	30.8	P	0.001953	30.3	P	0.000244	26.3	P	0.000244	14.4	P	0.010742	strong similarity to hypothetical protein An03g03340 - Aspergillus niger
Pc12g07160_at	41.3	P	0.000244	45.4	P	0.000732	56.9	P	0.000244	51.2	P	0.000244	41.2	P	0.000732	64.7	P	0.004150	43.3	P	0.000244	49.9	P	0.000244	55.1	P	0.001953	strong similarity to hypothetical beta transducin-like protein het-e1 - Podospora anserina
Pc12g07170_at	135.4	P	0.000244	108.8	P	0.000244	142.9	P	0.000244	135.6	P	0.000244	135.4	P	0.000244	105.9	P	0.000244	66.1	P	0.000244	166.9	P	0.000732	140.7	P	0.000244	strong similarity to DNA helicase like protein An17g01490 - Aspergillus niger
Pc12g07180_at	41.2	P	0.002930	39.7	P	0.004150	37.9	P	0.014160	39.6	P	0.014160	33.5	P	0.001953	39.3	P	0.000244	82.2	P	0.001221	48.2	P	0.037598	44.6	P	0.018555	strong similarity to hypothetical protein contig_1_106_scaffold_7.tfa_120cg - Aspergillus nidulans
Pc12g07190_at	33.0	P	0.000244	25.7	P	0.001221	36.7	P	0.000244	26.1	P	0.001221	22.7	P	0.001221	34.7	P	0.001953	38.9	P	0.000244	29.9	P	0.001953	35.6	P	0.000732	strong similarity to hypothetical protein contig_1_194_scaffold_36.tfa_40cg - Aspergillus nidulans
Pc12g07200_at	25.5	P	0.000244	23.3	P	0.000244	24.8	P	0.000244	17.9	P	0.000244	29.5	P	0.000244	30.7	P	0.000244	28.6	P	0.001221	15.8	P	0.001953	14.9	P	0.017822	weak similarity to hypothetical protein AAH29548.1 - Mus musculus
Pc12g07210_at	28.0	P	0.000244	35.2	P	0.000732	35.7	P	0.000732	38.9	P	0.000244	30.0	P	0.000244	38.0	P	0.000244	37.8	P	0.000732	32.8	P	0.00293	39.4	P	0.001221	strong similarity to hypothetical protein An02g01890 - Aspergillus niger
Pc12g07220_at	113.1	P	0.000244	130.0	P	0.000244	133.2	P	0.000244	126.7	P	0.000244	166.2	P	0.000244	160.5	P	0.000244	124.6	P	0.000244	93.7	P	0.001953	114.6	P	0.000244	weak similarity to hypothetical protein SPBP8B7.28c - Schizosaccharomyces pombe
Pc12g07230_at	3.7	A	0.219482	3.9	A	0.067627	1.5	A	0.398926	1.0	A	0.274170	1.6	A	0.533936	1.3	A	0.303711	4.7	A	0.274170	1	A	0.633789	0.9	A	0.687988	hypothetical protein
Pc12g07240_at	6.0	P	0.030273	2.6	A	0.194580	6.4	P	0.005859	2.7	A	0.194580	8.3	A	0.095215	0.4	A	0.696289	1.6	A	0.533936	10.1	A	0.091064	9.1	A	0.246094	hypothetical protein
Pc12g07250_at	153.3	P	0.000244	136.7	P	0.000244	98.0	P	0.000244	128.8	P	0.000244	82.7	P	0.000244	145.2	P	0.000244	54.9	P	0.001221	100	P	0.000244	69.5	P	0.000244	strong similarity to homolog of the human E core protein Sme1 - Saccharomyces cerevisiae
Pc12g07260_at	42.4	P	0.001221	26.3	P	0.002930	30.1	P	0.004150	17.8	P	0.000244	32.8	P	0.000732	36.7	P	0.004150	22.9	P	0.008057	22.1	P	0.00415	23.7	P	0.00415	similarity to hypothetical membrane protein YDL111c - Saccharomyces cerevisiae
Pc12g07270_at	112.4	P	0.000244	95.3	P	0.000244	86.3	P	0.000244	90.1	P	0.000732	89.2	P	0.000732	64.7	P	0.000244	88.6	P	0.000244	92.2	P	0.000732	59.5	P	0.008057	strong similarity to hypothetical protein CAD21170.1 - Neurospora crassa
Pc12g07280_at	2440.1	P	0.000244	1814.7	P	0.000244	1676.1	P	0.000244	1769.1	P	0.000732	1606.9	P	0.000732	2267.4	P	0.000244	3063.6	P	0.000732	1585.7	P	0.000244	1484.1	P	0.000244	strong similarity to cytochrome c cyc - Aspergillus niger
Pc12g07290_at	73.4	P	0.000244	95.3	P	0.000244	104.7	P	0.000244	107.2	P	0.000244	64.3	P	0.000244	84.4	P	0.000244	60.5	P	0.000244	95.2	P	0.000244	92.5	P	0.000244	strong similarity to hypothetical protein An02g01810 - Aspergillus niger
Pc12g07300_at	9.0	A	0.194580	6.4	A	0.067627	7.3	A	0.080566	7.3	A	0.080566	6.3	A	0.129639	4.0	A	0.129639	4.9	P	0.018555	5.3	A	0.326172	12	A	0.067627	weak similarity to cyanovirin-N CV-N - Nostoc ellipsosporum
Pc12g07310_at	92.8	P	0.000732	95.6	P	0.000732	81.8	P	0.000732	67.6	P	0.000732	99.7	P	0.000732	79.7	P	0.000244	103.2	P	0.000244	81.1	P	0.001221	79.1	P	0.000732	strong similarity to arginyl-tRNA-protein transferase Ate1 - Saccharomyces cerevisiae
Pc12g07320_at	0.3	A	0.904785	0.2	A	0.919434	0.6	A	0.919434	1.9	A	0.500000	0.3	A	0.993652	1.6	A	0.665527	0.7	A	0.665527	0.8	A	0.951416	0.3	A	0.98584	hypothetical protein
Pc12g07330_at	146.6	P	0.000244	141.0	P	0.000244	146.9	P	0.000244	143.2	P	0.000244	162.6	P	0.000244	131.2	P	0.000244	121.5	P	0.000244	199.6	P	0.000244	157.4	P	0.000244	strong similarity to diadenosine 5,5-P1,P6-hexaphosphate hydrolase aps1p - Schizosaccharomyces pombe
Pc12g07340_at	7.5	P	0.046143	7.4	P	0.010742	4.2	A	0.067627	7.4	A	0.095215	5.1	M	0.056152	5.1	A	0.129639	2.4	A	0.194580	5.1	M	0.053711	5.3	A	0.092041	hypothetical protein
Pc12g07350_at	165.7	P	0.000244	113.2	P	0.000244	138.2	P	0.000244	127.6	P	0.000244	126.3	P	0.000244	122.4	P	0.000244	116.2	P	0.000244	121	P	0.000244	116.2	P	0.000244	strong similarity to 45 kD subunit of DNA-directed RNA polymerase II Rpb3 - Saccharomyces cerevisiae
Pc12g07360_at	114.1	P	0.000244	108.2	P	0.000244	125.0	P	0.000244	128.6	P	0.000732	141.0	P	0.000244	167.1	P	0.000244	136.7	P	0.000244	122.7	P	0.000244	110.7	P	0.000244	strong similarity to hypothetical protein contig31_part_center.tfa_110wg - Aspergillus fumigatus
Pc12g07370_at	0.5	A	0.962402	0.6	A	0.665527	1.8	A	0.500000	0.6	A	0.633789	3.9	A	0.095215	4.9	A	0.432373	0.6	A	0.932373	2.6	A	0.398926	2.7	A	0.658447	similarity to zeaxanthin epoxidase precursor ABA2 - Nicotiana plumbaginifolia
Pc12g07380_at	10.2	P	0.018555	12.6	P	0.002930	8.0	P	0.002930	5.1	P	0.004150	6.2	P	0.014160	0.3	A	0.962402	2.2	A	0.633789	9	A	0.366211	11.3	P	0.046143	weak similarity to allantoate permease Dal5 - Saccharomyces cerevisiae
Pc12g07390_at	3.8	A	0.194580	6.4	P	0.008057	3.1	A	0.246094	3.5	A	0.111572	3.0	A	0.303711	3.7	A	0.334473	3.9	A	0.334473	3.2	A	0.665527	6.7	A	0.12915	strong similarity to methionine uptake protein Mup3 - Saccharomyces cerevisiae
Pc12g07400_at	7.8	A	0.325195	4.3	A	0.149658	4.1	A	0.274170	3.5	A	0.398926	0.8	A	0.601074	0.4	A	0.633789	0.4	A	0.828613	3.4	A	0.533936	1	A	0.747314	similarity to hypothetical protein mg10791.1 - Magnaporthe grisea
Pc12g07410_at	335.2	P	0.000244	246.2	P	0.000244	247.3	P	0.000244	223.3	P	0.000244	212.0	P	0.000244	189.4	P	0.000244	184.5	P	0.000244	198.7	P	0.000244	202.6	P	0.000244	strong similarity to chaperone involved in mitochondrial protein import Mge1 - Saccharomyces cerevisiae
Pc12g07420_at	30.9	P	0.004150	22.7	P	0.005859	41.2	P	0.004150	35.8	P	0.010742	31.1	P	0.008057	20.7	P	0.007568	18.3	P	0.000244	18.2	P	0.046143	16.1	P	0.046143	strong similarity to mitochondrial phenylalanine--tRNA ligase alpha subunit Msf1 - Saccharomyces cerevisiae
Pc12g07430_at	39.0	P	0.000244	33.6	P	0.000244	35.8	P	0.000244	34.8	P	0.000244	30.8	P	0.000244	22.4	P	0.001953	24.7	P	0.000244	43.6	P	0.000244	36.4	P	0.000244	strong similarity to mitochondrial dicarboxylate transport protein like protein An02g01730 - Aspergillus niger
Pc12g07440_at	1469.6	P	0.000244	1238.6	P	0.000244	1026.5	P	0.000244	881.5	P	0.000244	1095.4	P	0.000244	1319.0	P	0.000244	1472.5	P	0.000244	1074.3	P	0.000244	991.4	P	0.000244	similarity to subunit VIb of cytochrome c oxidase Cox12 - Saccharomyces cerevisiae
Pc12g07450_at	49.2	P	0.000244	50.3	P	0.000732	59.2	P	0.001953	50.8	P	0.001221	69.2	P	0.000732	41.4	P	0.000244	45.1	P	0.000244	48.8	P	0.001221	42.5	P	0.001953	similarity to RNA binding cyclophilin-33B CYP-33 - Homo sapiens
Pc12g07460_at	335.4	P	0.000244	269.3	P	0.000244	244.2	P	0.000244	273.5	P	0.000244	201.8	P	0.000244	302.6	P	0.000244	123.1	P	0.000244	317.6	P	0.000244	317.6	P	0.000244	strong similarity to p150 component of the COPII coat of secretory pathway vesicles Sec31 - Saccharomyces cerevisiae
Pc12g07470_at	221.8	P	0.000244	193.8	P	0.000244	263.2	P	0.000244	262.4	P	0.000244	285.0	P	0.000244	292.5	P	0.000244	312.1	P	0.000244	307.2	P	0.000244	238.6	P	0.000244	strong similarity to mucin like protein An02g01680 - Aspergillus niger
Pc12g07480_at	0.9	A	0.533936	1.9	A	0.334473	5.3	A	0.129639	4.8	A	0.129639	4.5	A	0.171387	4.6	A	0.219482	5.2	A	0.095215	0.6	A	0.665527	4.2	A	0.246094	strong similarity to hypothetical protein contig31_part_i.tfa_3940cg - Aspergillus fumigatus
Pc12g07490_at	75.3	P	0.000244	59.7	P	0.000244	52.3	P	0.000244	61.7	P	0.000732	59.0	P	0.000244	61.8	P	0.000244	62.3	P	0.000244	89.4	P	0.000732	72.5	P	0.000244	strong similarity to hypothetical protein An02g01650 - Aspergillus niger
Pc12g07500_at	9.6	P	0.001953	4.5	A	0.194580	50.7	P	0.000244	22.4	P	0.001953	20.0	P	0.000732	22.5	P	0.000244	0.7	A	0.780518	0.4	A	0.80542	0.9	A	0.466064	strong similarity to alpha-1,3-glucanase mutA - Penicillium purporogenum
Pc12g07510_at	78.4	P	0.000244	72.3	P	0.000244	99.0	P	0.000244	84.1	P	0.000244	93.2	P	0.000244	80.9	P	0.000244	85.7	P	0.000244	91.8	P	0.000244	81.4	P	0.000244	similarity to hypothetical ATROPHIN-1 like protein CAD21224.1 - Neurospora crassa
Pc12g07520_at	6.8	A	0.171387	4.9	P	0.023926	3.0	A	0.432373	9.0	A	0.095215	3.0	A	0.194580	2.9	A	0.665527	0.2	A	0.985840	6.5	A	0.246094	3.4	A	0.559082	similarity to cofilin Cof1 - Saccharomyces cerevisiae
Pc12g07530_at	77.5	P	0.000244	67.5	P	0.000244	79.1	P	0.000244	73.3	P	0.000244	81.0	P	0.000244	63.7	P	0.000244	41.7	P	0.000244	88.3	P	0.000244	89.4	P	0.000244	strong similarity to spastin protein like protein An02g01630 - Aspergillus niger
Pc12g07540_at	2.9	A	0.567627	0.6	A	0.567627	1.9	A	0.398926	0.5	A	0.870361	0.6	A	0.500000	5.9	A	0.246094	4.3	A	0.466064	7.5	A	0.296143	2	A	0.533936	hypothetical protein
Pc12g07550_at	2.9	A	0.432373	4.3	A	0.129639	6.0	A	0.194580	5.7	A	0.111572	7.9	A	0.246094	2.0	A	0.398438	3.8	A	0.219482	11.5	A	0.111572	7.8	A	0.171387	hypothetical protein
Pc12g07560_at	2.1	A	0.423828	3.1	A	0.219482	1.1	A	0.466064	2.2	A	0.398926	3.0	A	0.095215	1.9	A	0.432373	0.6	A	0.870361	5.2	A	0.239258	2.8	A	0.466064	hypothetical protein
Pc12g07570_at	197.2	P	0.000244	178.1	P	0.000244	157.9	P	0.000244	147.4	P	0.000244	187.8	P	0.000244	290.2	P	0.000244	209.2	P	0.000244	188.9	P	0.000244	168.3	P	0.000244	strong similarity to ptaB - Aspergillus nidulans
Pc12g07580_at	354.9	P	0.000244	377.0	P	0.000244	354.7	P	0.000244	336.6	P	0.000244	385.8	P	0.000244	384.9	P	0.000732	543.0	P	0.000244	267.2	P	0.000244	248.5	P	0.000244	strong similarity to nickel-binding urease accessory protein Eu3 - Glycine max
Pc12g07590_at	35.5	P	0.000244	24.9	P	0.000244	13.6	P	0.000244	15.2	P	0.000244	21.9	P	0.000244	23.5	P	0.001221	25.9	P	0.000244	40.5	P	0.00293	27	P	0.00415	strong similarity to hypothetical protein B5O22.250 - Neurospora crassa
Pc12g07600_at	117.0	P	0.000244	119.1	P	0.000244	89.0	P	0.000244	98.1	P	0.000244	103.7	P	0.000244	135.7	P	0.000244	146.4	P	0.000244	170.8	P	0.000244	137.9	P	0.000244	strong similarity to hypothetical protein B5O22.240 - Neurospora crassa
Pc12g07610_at	236.5	P	0.000244	265.5	P	0.000244	279.5	P	0.000244	227.4	P	0.000244	292.8	P	0.000244	300.8	P	0.000244	285.0	P	0.000244	241.7	P	0.000244	278.6	P	0.000244	strong similarity to vesicular transport protein SEC17 - Pichia pastoris
Pc12g07620_at	233.5	P	0.000732	219.1	P	0.000732	184.9	P	0.000732	214.8	P	0.004150	178.0	P	0.000732	158.5	P	0.000244	216.3	P	0.000244	234.2	P	0.000244	306.5	P	0.000244	strong similarity to hypothetical protein B1D1.130 - Neurospora crassa
Pc12g07630_at	13.7	P	0.018555	19.9	P	0.000732	21.0	P	0.001221	21.6	P	0.000244	14.5	P	0.001221	19.3	P	0.001953	34.8	P	0.000732	23.7	P	0.000244	21.2	P	0.00415	strong similarity to hypothetical protein B11A5.10 - Neurospora crassa [putative sequencing error]
Pc12g07640_at	15.7	P	0.008057	16.8	P	0.001953	30.4	P	0.004150	20.9	P	0.014160	21.6	P	0.010742	12.1	P	0.014160	8.6	P	0.001953	22.2	P	0.00415	17.8	P	0.046143	similarity to hypothetical protein An04g09580 - Aspergillus niger
Pc12g07650_at	6.0	M	0.056152	9.6	P	0.004150	13.1	P	0.046143	13.2	M	0.056152	9.0	A	0.111572	8.4	P	0.002930	25.2	M	0.056152	8.2	A	0.219482	5.9	A	0.366211	similarity to hypothetical protein An12g06350 - Aspergillus niger
Pc12g07660_at	125.0	P	0.000244	146.8	P	0.000244	141.3	P	0.000244	97.1	P	0.000244	148.7	P	0.000244	164.5	P	0.000244	176.7	P	0.000244	125.5	P	0.000244	130.1	P	0.000244	strong similarity to hypothetical protein contig1492_0.tfa_2520wg - Aspergillus fumigatus
Pc12g07670_at	87.8	P	0.000244	89.2	P	0.000244	250.7	P	0.000244	183.8	P	0.000244	208.4	P	0.000244	155.8	P	0.000244	192.9	P	0.000244	227.2	P	0.000244	224	P	0.000244	strong similarity to hypothetical protein contig_1_129_scaffold_10.tfa_780cg - Aspergillus nidulans
Pc12g07680_at	18.1	P	0.010742	24.2	P	0.008057	31.6	P	0.000732	29.3	P	0.010742	32.5	P	0.001221	21.0	P	0.001953	27.8	P	0.001953	24.2	P	0.000244	34.1	P	0.001221	strong similarity to hypothetical protein Rv3762c - Mycobacterium tuberculosis
Pc12g07690_at	27.5	P	0.000244	29.5	P	0.000244	35.3	P	0.000244	18.4	P	0.000244	31.0	P	0.000244	24.3	P	0.000244	28.8	P	0.000244	27.5	P	0.000244	29.3	P	0.000244	weak similarity to cutinase transcription factor 1 CTF1-alpha - Fusarium solani
Pc12g07700_at	1.2	A	0.500000	3.0	A	0.194580	0.7	A	0.366211	0.5	A	0.601074	4.8	A	0.171387	6.7	A	0.111572	6.8	P	0.046143	8.6	A	0.149658	2.9	A	0.559082	strong similarity to hypothetical protein Rv3762c - Mycobacterium tuberculosis
Pc12g07710_at	3.1	A	0.334473	3.7	A	0.246094	4.9	P	0.023926	3.2	A	0.095215	2.6	A	0.129639	2.6	A	0.398926	1.4	A	0.457764	3	A	0.457764	3.5	A	0.295654	weak similarity to hypothetical protein PA2336 - Pseudomonas aeruginosa
Pc12g07720_at	2.4	A	0.274170	1.0	A	0.398926	1.3	A	0.432373	0.3	A	0.398926	1.9	A	0.466064	5.6	P	0.023926	0.3	A	0.601074	5.3	A	0.144531	0.3	A	0.86499	similarity to hypothetical retrovirus-related polyprotein - Arabidopsis thaliana
Pc12g07730_at	0.8	A	0.805420	0.8	A	0.567627	4.6	A	0.149658	3.5	A	0.725830	5.6	A	0.334473	0.8	A	0.904785	6.6	A	0.144775	1.6	A	0.753906	5.3	A	0.52417	hypothetical protein
Pc12g07740_at	47.3	P	0.000244	58.9	P	0.000244	54.7	P	0.000732	67.0	P	0.000244	89.2	P	0.000244	130.8	P	0.000244	101.2	P	0.000244	56	P	0.001953	68.1	P	0.000732	similarity to hypothetical protein contig_1_129_scaffold_10.tfa_800wg - Aspergillus nidulans
Pc12g07750_at	84.8	P	0.001221	97.7	P	0.001221	35.7	P	0.001953	67.9	P	0.001953	1.5	A	0.398926	2.3	A	0.303711	1.3	A	0.398926	2.7	A	0.53418	4.7	M	0.064941	strong similarity to hypothetical protein contig_1_46_scaffold_3.tfa_190cg - Aspergillus nidulans
Pc12g07760_at	16.8	P	0.000732	13.5	P	0.000732	4.8	M	0.056152	7.6	P	0.001953	2.0	A	0.398926	0.2	A	0.953857	2.2	A	0.358154	6	P	0.005859	6.8	A	0.266602	strong similarity to tartrate transport protein ttuB - Agrobacterium vitis
Pc12g07770_at	1.1	A	0.500000	0.3	A	0.500000	0.7	A	0.466064	0.8	A	0.696289	0.8	A	0.601074	3.9	A	0.334473	1.1	A	0.696289	0.6	A	0.665527	5.4	A	0.5	similarity to eukaryotic translation initiation factor eIF2B subunit 3 - Homo sapiens
Pc12g07780_at	3.0	A	0.111572	2.9	A	0.095215	3.5	A	0.219482	2.3	A	0.303711	4.7	P	0.046143	5.2	P	0.023926	8.5	P	0.046143	7.6	M	0.064941	6.6	A	0.246094	strong similarity to hypothetical endo alpha-1,4 polygalactosaminidase precusor - Pseudomonas sp.
Pc12g07790_at	77.1	P	0.000244	111.3	P	0.000244	77.8	P	0.000244	75.7	P	0.000244	82.6	P	0.000244	52.8	P	0.000244	85.8	P	0.000244	84.3	P	0.000732	77.8	P	0.000244	weak similarity to hypothetical serine threonine protein phosphatase topA - Fervidobacterium islandicum
Pc12g07800_at	2144.8	P	0.000244	2102.7	P	0.000244	2281.7	P	0.000244	2750.5	P	0.000244	2311.1	P	0.000244	2713.0	P	0.000244	3584.6	P	0.000244	3877.3	P	0.000244	3500.9	P	0.000244	hypothetical protein
Pc12g07810_at	61.2	P	0.000244	83.5	P	0.000244	98.3	P	0.000244	84.3	P	0.000244	97.0	P	0.000244	101.1	P	0.000244	79.8	P	0.000244	132.6	P	0.000244	134.2	P	0.000244	strong similarity to extracellular alpha-glucosidase aglU - Aspergillus niger
Pc12g07820_at	217.7	P	0.000244	213.5	P	0.000244	665.3	P	0.000244	465.7	P	0.000244	508.1	P	0.000244	779.4	P	0.000244	381.4	P	0.000244	225.6	P	0.000244	202.2	P	0.000244	similarity to chitosanase csnA - Aspergillus oryzae
Pc12g07830_at	13.8	P	0.014160	4.4	A	0.111572	11.5	P	0.002930	8.5	P	0.014160	6.5	P	0.023926	6.8	A	0.095215	7.6	P	0.046143	14.4	M	0.056152	15.7	P	0.008057	similarity to desmoplakin I like protein An11g07930 - Aspergillus niger
Pc12g07840_at	10.1	P	0.030273	10.7	P	0.023926	19.8	P	0.002930	16.9	P	0.001953	19.8	P	0.010742	19.1	P	0.018555	23.8	P	0.002930	30	P	0.00415	21.3	P	0.023926	hypothetical protein
Pc12g07850_at	97.7	P	0.000244	124.8	P	0.000244	84.2	P	0.000244	98.9	P	0.000244	101.2	P	0.000244	116.1	P	0.000244	95.2	P	0.000244	131.3	P	0.000732	140.5	P	0.000244	strong similarity to neuronal protein kinase C PKC1B - Caenorhabditis elegans
Pc12g07860_at	2.1	A	0.398926	3.0	A	0.533936	9.5	A	0.067627	9.1	P	0.046143	8.1	P	0.037598	6.6	A	0.080566	8.8	M	0.056152	9.8	A	0.067627	14.1	A	0.095215	strong similarity to hypothetical protein An09g06370 - Aspergillus niger
Pc12g07870_at	7.2	A	0.567627	6.7	A	0.567627	2.4	A	0.696289	1.4	A	0.780518	1.9	A	0.780518	2.3	A	0.601074	0.9	A	0.805420	1.2	A	0.953857	7.6	A	0.658447	similarity to hypothetical protein contig_1_89_scaffold_6.tfa_690wg - Aspergillus nidulans
Pc12g07880_at	9.3	P	0.001221	11.9	P	0.000244	19.1	P	0.002930	26.2	P	0.000732	25.3	P	0.001953	20.2	P	0.000244	20.2	P	0.000244	21.6	P	0.00293	19.6	P	0.000244	strong similarity to maltose transport protein Mal31 - Saccharomyces cerevisiae
Pc12g07890_at	4.6	A	0.067627	6.8	P	0.030273	12.7	P	0.023926	8.4	A	0.095215	11.6	P	0.005859	10.2	P	0.004150	3.2	A	0.149658	11.5	A	0.095215	15.9	A	0.067627	weak similarity to retrotransposable element tf2 155 kd protein - Schizosaccharomyces pombe
Pc12g07900_at	10.5	A	0.067627	14.5	P	0.005859	10.8	P	0.014160	10.8	P	0.014160	14.4	P	0.023926	15.6	P	0.000244	21.9	P	0.001953	20.9	P	0.00293	25.1	P	0.00415	strong similarity to mannase man1 - Aspergillus aculeatus
Pc12g07910_at	22.3	P	0.008057	18.5	P	0.014160	30.3	P	0.010742	20.5	P	0.023926	31.0	P	0.008057	15.6	P	0.000244	19.4	P	0.000244	45.9	P	0.005859	29.2	P	0.023926	similarity to potassium transport protein Trk2 - Saccharomyces cerevisiae
Pc12g07920_at	24.9	P	0.008057	30.9	P	0.010742	12.6	A	0.129639	18.5	A	0.111572	0.6	A	0.633789	3.0	A	0.466064	7.9	A	0.111572	10.6	A	0.219482	10.3	A	0.466064	strong similarity to hypothetical protein SPCC757.02c - Schizosaccharomyces pombe
Pc12g07930_at	11.1	P	0.000732	13.1	P	0.000244	10.6	P	0.000732	13.9	P	0.000732	10.4	P	0.000244	12.8	P	0.008057	7.7	A	0.239014	17.2	P	0.000732	9.3	P	0.01416	strong similarity to hypothetical protein contig1492_0.tfa_2300wg - Aspergillus fumigatus
Pc12g07940_at	17.7	P	0.002930	16.9	P	0.004150	14.9	P	0.005859	11.4	P	0.030273	11.6	P	0.001221	11.8	P	0.000244	13.8	P	0.001221	13.6	P	0.005859	20	P	0.030273	strong similarity to exo-1,3-beta-glucanase Xog - Candida ablicans
Pc12g07950_at	3.2	A	0.633789	0.4	A	0.850342	5.6	A	0.780518	0.3	A	0.870361	1.2	A	0.828613	0.3	A	0.969727	0.3	A	0.828613	1.4	A	0.904785	2.3	A	0.696289	strong similarity to phytochrome like protein An14g02970 - Aspergillus niger
Pc12g07960_at	93.5	P	0.000244	88.3	P	0.000244	82.4	P	0.000244	86.0	P	0.000244	89.0	P	0.000244	114.3	P	0.000244	106.6	P	0.000244	105.8	P	0.000244	88.8	P	0.000244	strong similarity to UV damage nucleotide excision repair protein rph16p - Schizosaccharomyces pombe
Pc12g07970_at	4.5	A	0.171387	8.9	P	0.005859	3.9	A	0.129639	5.6	A	0.149658	5.4	P	0.037598	3.9	A	0.246094	8.5	A	0.111572	2.4	A	0.591309	8	A	0.62915	hypothetical protein
Pc12g07980_at	1183.9	P	0.000244	1249.5	P	0.000244	1665.1	P	0.000244	1630.6	P	0.000244	1739.2	P	0.000244	1611.0	P	0.000244	1889.6	P	0.000244	2366.5	P	0.000244	2206.9	P	0.000244	similarity to benzoylformate decarboxylase - Pseudomonas putida
Pc12g07990_at	2.5	A	0.171387	2.2	A	0.398926	3.5	A	0.219482	1.5	A	0.325439	1.1	A	0.633789	5.6	M	0.056152	6.3	P	0.023926	1.8	A	0.559326	2.1	A	0.365967	weak similarity to hypothetical dehydrogenase - Xanthobacter sp.
Pc12g08000_at	107.1	P	0.000732	150.9	P	0.000244	139.3	P	0.000244	124.7	P	0.000244	139.3	P	0.000244	133.4	P	0.000244	167.2	P	0.000732	125.7	P	0.000244	116.9	P	0.000244	strong similarity to sirtuin type 5 SIRT5 - Homo sapiens
Pc12g08010_at	11.7	P	0.004150	19.5	P	0.000244	16.3	P	0.000244	23.5	P	0.000244	20.0	P	0.000244	17.9	P	0.000244	18.2	P	0.000244	18	P	0.000732	19.1	P	0.001221	weak similarity to hypothetical protein contig46_part_i.tfa_440cg - Aspergillus fumigatus
Pc12g08020_at	1.3	A	0.466064	2.4	A	0.274170	0.2	A	0.725830	1.7	A	0.303711	0.9	A	0.696289	0.4	A	0.870361	0.4	A	0.780518	1.9	A	0.601074	2.2	A	0.240967	similarity to hypothetical protein mg09233.1 - Magnaporthe grisea
Pc12g08030_at	21.0	P	0.000244	24.5	P	0.000244	17.7	P	0.000244	23.7	P	0.000244	17.7	P	0.004150	10.6	P	0.000244	20.5	P	0.004150	19.2	P	0.001221	20.2	P	0.000244	similarity to autophagy modulator Agp12 - Saccharomyces cerevisiae
Pc12g08040_at	10.9	A	0.111572	4.3	A	0.111572	5.0	A	0.194580	10.1	M	0.056152	11.1	M	0.056152	10.6	A	0.129639	9.3	P	0.030273	15.8	P	0.046143	11.3	A	0.106934	strong similarity to 3-methyl-2-oxobutanoate hydroxymethyltransferase panB - Aspergillus nidulans
Pc12g08050_at	105.4	P	0.000732	107.4	P	0.000244	103.2	P	0.000244	114.8	P	0.000244	98.1	P	0.000732	91.5	P	0.000244	84.7	P	0.000244	123.5	P	0.000244	94.4	P	0.000244	strong similarity to DNA synthesis and mitotic checkpoint control protein nimO - Aspergillus nidulans
Pc12g08060_at	78.7	P	0.005859	66.0	P	0.001221	67.5	P	0.005859	61.8	P	0.008057	57.0	P	0.010742	31.3	P	0.000244	32.7	P	0.005859	60.9	P	0.018555	63.1	P	0.018555	strong similarity to aminopeptidase II pepP - Escherichia coli
Pc12g08070_at	89.9	P	0.000244	100.5	P	0.000244	92.1	P	0.000244	73.4	P	0.000244	109.4	P	0.000244	94.2	P	0.000244	121.8	P	0.000244	75.5	P	0.000244	80.2	P	0.000244	weak similarity to hypothetical protein Ta1372 - Thermoplasma acidophilum
Pc12g08080_at	9.0	P	0.004150	10.4	P	0.004150	25.3	P	0.000732	34.7	P	0.000244	37.4	P	0.000244	40.2	P	0.000244	50.4	P	0.000244	35	P	0.000244	30.5	P	0.00293	weak similarity to ankyrin 3 Ank3 - Mus musculus
Pc12g08090_at	7.7	A	0.219482	3.2	A	0.303711	5.1	A	0.334473	0.9	A	0.533936	3.1	A	0.432373	0.3	A	0.780518	5.7	A	0.095215	1	A	0.665527	5.6	A	0.601074	weak similarity to hypothetical protein An14g02090 - Aspergillus niger
Pc12g08100_at	394.3	P	0.000244	350.1	P	0.000244	325.9	P	0.000244	306.6	P	0.000244	359.3	P	0.000244	284.1	P	0.000244	351.6	P	0.000244	272.2	P	0.000244	234.7	P	0.000244	strong similarity to ubiquitin conjugating enzyme TaUBC4 - Triticum aestivum
Pc12g08110_at	46.3	P	0.008057	59.3	P	0.000244	56.6	P	0.001221	55.7	P	0.000244	60.9	P	0.005859	69.5	P	0.008057	69.8	P	0.005859	75.9	P	0.018555	80.8	P	0.013184	strong similarity to hypothetical protein contig_1_27_scaffold_2.tfa_370cg - Aspergillus nidulans
Pc12g08120_at	59.1	P	0.000244	62.6	P	0.000244	82.7	P	0.001221	74.3	P	0.001953	73.6	P	0.000244	45.6	P	0.000244	46.1	P	0.001221	61	P	0.001953	52.5	P	0.01416	strong similarity to hypothetical protein An11g06880 - Aspergillus niger
Pc12g08130_at	147.3	P	0.000732	126.0	P	0.000244	142.6	P	0.000732	130.9	P	0.000732	153.9	P	0.000244	142.8	P	0.000244	98.4	P	0.000732	112.4	P	0.000244	117.3	P	0.000244	similarity to DNA-directed RNA polymerase II largest chain - Mastigamoeba invertens
Pc12g08140_at	2.7	A	0.067627	1.1	A	0.171387	4.6	A	0.171387	6.0	A	0.080566	4.6	A	0.111572	6.2	A	0.246094	6.8	P	0.010742	12.5	A	0.111572	8.5	M	0.056152	strong similarity to protein involved in nuclear fusion like protein An11g06800 - Aspergillus niger
Pc12g08150_at	3.3	P	0.030273	3.4	A	0.149658	3.8	A	0.111572	3.9	P	0.030273	16.1	P	0.000244	15.6	P	0.001953	18.2	P	0.001221	9.6	P	0.005615	11.5	P	0.013184	weak similarity to hypothetical C2H2 zinc finger protein - Schizosaccharomyces pombe
Pc12g08160_at	208.8	P	0.000244	170.1	P	0.000244	201.8	P	0.000244	193.2	P	0.000244	201.6	P	0.000244	229.2	P	0.000244	197.7	P	0.000244	197.1	P	0.000244	168.6	P	0.000244	strong similarity to mitochondrial ribosomal protein of the large subunit L6 - Saccharomyces cerevisiae
Pc12g08170_at	347.4	P	0.000244	346.8	P	0.000244	449.0	P	0.000244	418.0	P	0.000244	451.9	P	0.000244	382.4	P	0.000244	340.1	P	0.000244	363.9	P	0.000244	378.3	P	0.000244	strong similarity to salt tolerance protein Met22 - Saccharomyces cerevisiae
Pc12g08180_at	96.0	P	0.001953	110.5	P	0.000244	105.7	P	0.001221	94.9	P	0.001221	121.5	P	0.000244	105.4	P	0.000244	167.8	P	0.000244	84.2	P	0.000732	108.9	P	0.001221	similarity to hypothetical protein SPBC31F10.07 - Schizosaccharomyces pombe
Pc12g08190_at	31.3	P	0.000244	41.2	P	0.000732	112.9	P	0.000244	108.8	P	0.000244	157.2	P	0.000244	64.1	P	0.000732	110.6	P	0.000244	98.9	P	0.000244	136.2	P	0.000244	strong similarity to hypothetical protein contig1492_0.tfa_2200wg - Aspergillus fumigatus
Pc12g08200_at	35.2	P	0.002930	38.9	P	0.001953	26.1	P	0.004150	44.8	P	0.001953	40.1	P	0.000732	26.8	P	0.000244	21.4	P	0.000244	37.9	P	0.023926	47.5	P	0.010742	weak similarity to hypothetical suppressor of bem1 bud5 bem46p - Schizosaccharomyces pombe
Pc12g08210_at	34.1	P	0.000244	27.3	P	0.000244	35.3	P	0.000244	34.7	P	0.000244	31.4	P	0.000244	35.0	P	0.000244	35.4	P	0.000244	35.5	P	0.000244	35.1	P	0.00415	similarity to salt-tolerance protein HAL3 - Candida tropicalis
Pc12g08220_at	0.3	A	0.845459	0.3	A	0.780518	0.4	A	0.633789	1.5	A	0.466064	1.0	A	0.567627	5.7	A	0.303711	2.4	A	0.432373	0.3	A	0.718262	0.7	A	0.625488	hypothetical protein
Pc12g08230_at	317.3	P	0.000244	338.1	P	0.000244	270.6	P	0.000244	257.1	P	0.000244	274.7	P	0.000244	374.4	P	0.000244	492.4	P	0.000244	326.8	P	0.000244	325.6	P	0.000244	strong similarity to multidrug resistance protein fnx1p - Schizosaccharomyces pombe
Pc12g08240_at	1.2	A	0.533936	2.1	A	0.567627	1.6	A	0.466064	2.3	A	0.398926	2.4	A	0.303711	0.5	A	0.780518	4.0	A	0.149658	2	A	0.592041	0.7	A	0.870361	hypothetical protein
Pc12g08250_at	0.7	A	0.888428	0.4	A	0.943848	8.0	A	0.303711	6.4	A	0.149658	8.8	A	0.274170	7.8	P	0.030273	7.5	A	0.095215	1.1	A	0.80542	9.7	A	0.490234	hypothetical protein
Pc12g08260_at	0.6	A	0.274170	1.1	A	0.633789	1.3	A	0.219482	2.3	A	0.129639	4.1	A	0.095215	2.5	A	0.326416	0.7	A	0.633789	4.2	A	0.356934	3	A	0.398926	similarity to vegetative incompatibility protein het-e1 - Podospora anserina
Pc12g08270_at	0.1	A	0.828613	0.1	A	0.998779	0.4	A	0.828613	2.1	A	0.171387	0.2	A	0.969727	2.8	A	0.067627	0.8	A	0.850342	0.2	A	0.998291	0.3	A	0.941162	hypothetical protein
Pc12g08280_at	667.5	P	0.000244	681.6	P	0.000244	614.0	P	0.000244	693.1	P	0.000244	641.5	P	0.000244	479.8	P	0.000244	558.1	P	0.000244	409.5	P	0.000244	568.1	P	0.000244	strong similarity to hypothetical protein An07g01340 - Aspergillus niger
Pc12g08290_at	8.0	M	0.056152	10.7	P	0.037598	47.4	P	0.000732	57.9	P	0.000732	25.5	P	0.000732	34.7	P	0.001953	10.0	P	0.030273	13.5	A	0.067627	15.2	A	0.067627	similarity to antifungal protein precursor paf - Penicillium chrysogenum
Pc12g08300_at	93.7	P	0.001221	104.4	P	0.001221	117.6	P	0.001953	95.1	P	0.002930	104.1	P	0.001953	107.9	P	0.001953	79.5	P	0.001953	101	P	0.00415	99.4	P	0.00293	strong similarity to precursor of tannase - Aspergillus oryzae
Pc12g08310_at	39.9	P	0.000244	35.6	P	0.000244	37.1	P	0.000244	39.2	P	0.000244	30.7	P	0.000244	47.0	P	0.000732	30.5	P	0.000244	60.7	P	0.001953	46.8	P	0.001953	strong similarity to hypothetical protein contig1492_0.tfa_2150cg - Aspergillus fumigatus
Pc12g08320_at	3.5	A	0.303711	4.6	A	0.219482	4.2	A	0.334473	3.8	A	0.500000	4.9	A	0.334473	3.6	A	0.171387	3.7	A	0.303711	0.7	A	0.696289	2.6	A	0.780518	similarity to hypothetical protein An01g09070 - Aspergillus niger
Pc12g08330_at	4.3	A	0.432373	0.7	A	0.870361	3.5	A	0.696289	0.2	A	0.981445	0.6	A	0.850342	4.4	A	0.567627	1.0	A	0.870361	0.4	A	0.976074	0.2	A	0.998047	hypothetical protein
Pc12g08340_at	135.0	P	0.000244	144.7	P	0.000244	172.4	P	0.000244	141.9	P	0.000244	185.7	P	0.000244	154.6	P	0.000244	244.9	P	0.000244	225.8	P	0.000244	193	P	0.000244	strong similarity to hypothetical membrane protein YOL119c - Saccharomyces cerevisiae
Pc12g08350_at	424.0	P	0.000244	378.2	P	0.000244	420.4	P	0.000244	356.5	P	0.000244	398.6	P	0.000244	310.1	P	0.000244	429.4	P	0.000244	425.2	P	0.000244	414.2	P	0.000732	similarity to multifunctional folic acid synthesis protein Fas - Pneumocystis carinii
Pc12g08360_at	0.4	A	0.780518	2.5	A	0.432373	1.1	A	0.466064	0.4	A	0.633789	0.5	A	0.919434	1.0	A	0.904785	0.5	A	0.625732	1.5	A	0.72583	2.6	A	0.624756	similarity to hypothetical protein contig1492_0.tfa_2140cg - Aspergillus fumigatus
Pc12g08370_at	28.4	P	0.001953	33.6	P	0.000732	31.2	P	0.001953	35.7	P	0.008057	30.3	P	0.000244	32.5	P	0.000244	37.3	P	0.000732	22.3	P	0.000244	37.2	P	0.000244	strong similarity to peptide transport protein Ptr2 - Saccharomyces cerevisiae
Pc12g08380_at	6.0	P	0.010742	5.5	P	0.001953	6.1	P	0.037598	3.2	A	0.095215	7.6	P	0.030273	9.1	P	0.004150	0.6	A	0.625488	10.7	P	0.007568	6.7	A	0.129639	strong similarity to cold-adapted lipase lipP - Pseudomonas sp.
Pc12g08390_at	93.0	P	0.002930	93.0	P	0.001953	74.2	P	0.014160	65.8	P	0.018555	70.5	P	0.014160	76.9	P	0.000732	85.5	P	0.000732	62.7	P	0.023926	73.4	P	0.023926	weak similarity to hypothetical transcription regulator protein CAA91958.1 - Schizosaccharomyces pombe
Pc12g08400_at	431.3	P	0.000244	468.5	P	0.000244	369.9	P	0.000244	349.2	P	0.000244	410.0	P	0.000244	447.9	P	0.000244	500.8	P	0.000244	412.3	P	0.000244	344.6	P	0.000244	strong similarity to skin cell protein like protein An11g06770 - Aspergillus niger
Pc12g08410_at	111.9	P	0.000244	109.8	P	0.000244	100.6	P	0.000244	94.5	P	0.000732	110.8	P	0.000244	99.6	P	0.000244	115.8	P	0.000244	95	P	0.000244	92.3	P	0.000244	strong similarity to hypothetical protein contig_1_28_scaffold_2.tfa_120wg - Aspergillus nidulans
Pc12g08420_at	67.9	P	0.000244	71.7	P	0.000244	83.1	P	0.000244	83.7	P	0.000244	82.9	P	0.000244	85.9	P	0.000244	66.4	P	0.000244	88.8	P	0.000244	90.4	P	0.000244	similarity to hypothetical protein SPCC645.13 - Schizosaccharomyces pombe
Pc12g08430_at	36.8	P	0.000244	31.7	P	0.000244	35.9	P	0.000244	29.2	P	0.000244	30.7	P	0.000244	40.2	P	0.000244	44.9	P	0.000244	30.9	P	0.000244	26.8	P	0.000244	strong similarity to hypothetical protein An11g06740 - Aspergillus niger
Pc12g08440_at	54.5	P	0.000244	57.4	P	0.000244	44.3	P	0.000244	41.0	P	0.000244	38.2	P	0.000244	40.3	P	0.000244	41.6	P	0.000244	67.3	P	0.001953	52.2	P	0.000732	weak similarity to transcription factor CA150 - Homo sapiens
Pc12g08450_at	682.0	P	0.000244	655.4	P	0.000244	764.3	P	0.000244	823.2	P	0.000244	698.6	P	0.000244	578.8	P	0.000244	538.8	P	0.000244	639.6	P	0.000244	662.3	P	0.000244	strong similarity to proteasome 20S subunit Pre9 - Saccharomyces cerevisiae
Pc12g08460_at	1.5	A	0.366211	3.6	A	0.111572	3.3	A	0.149658	2.0	A	0.171387	2.2	A	0.366211	1.8	A	0.466064	4.1	A	0.149658	0.8	A	0.74707	5.2	A	0.165771	similarity to hypothetical protein mg08337.1 - Magnaporthe grisea
Pc12g08470_at	0.7	A	0.780518	1.9	A	0.665527	0.9	A	0.696289	1.2	A	0.601074	0.7	A	0.888428	2.2	A	0.533936	4.2	A	0.398926	0.5	A	0.969727	0.8	A	0.91626	hypothetical protein
Pc12g08480_at	0.2	A	0.665527	0.4	A	0.850342	2.0	A	0.296143	1.3	A	0.366211	1.9	A	0.466064	0.7	A	0.665527	0.8	A	0.919434	0.3	A	0.989258	0.7	A	0.888428	hypothetical protein
Pc12g08490_at	19.2	P	0.010742	14.3	P	0.002930	23.6	P	0.004150	19.4	P	0.030273	15.3	P	0.004150	24.3	P	0.000732	21.8	P	0.005859	9.6	P	0.030273	17.5	P	0.010498	similarity to hypothetical protein An11g06690 - Aspergillus niger
Pc12g08500_at	364.7	P	0.000244	360.3	P	0.000244	395.4	P	0.000244	359.5	P	0.000244	362.5	P	0.000244	313.2	P	0.000244	321.6	P	0.000244	343.8	P	0.000244	357.6	P	0.000732	strong similarity to Tat-interacting protein like protein An11g06680 - Aspergillus niger
Pc12g08510_at	0.1	A	0.991943	0.3	A	0.780518	0.4	A	0.850342	0.2	A	0.919434	0.2	A	0.888428	0.1	A	0.976074	2.6	A	0.533936	0.2	A	0.989258	0.4	A	0.919678	hypothetical protein
Pc12g08520_at	5.4	P	0.030273	2.7	A	0.129639	4.4	A	0.149658	4.8	A	0.095215	2.4	A	0.246094	1.8	A	0.366211	2.5	A	0.274170	4.3	M	0.064209	4.8	A	0.219482	similarity to ankyrin like protein AAC37208.1 - Drosophila melanogaster
Pc12g08530_at	292.2	P	0.000244	398.4	P	0.000244	348.8	P	0.000244	328.2	P	0.000244	392.5	P	0.000244	323.0	P	0.000244	549.6	P	0.000244	330.9	P	0.000244	335.2	P	0.000244	strong similarity to long-chain acyl-CoA dehydrogenase like protein An13g03940 - Aspergillus niger
Pc12g08540_at	0.9	A	0.665527	4.6	A	0.334473	2.1	A	0.500000	0.8	A	0.753906	2.4	A	0.500000	2.9	A	0.533936	8.1	A	0.171387	3	A	0.799316	12.4	A	0.171387	hypothetical protein
Pc12g08550_at	3.8	A	0.246094	0.6	A	0.633789	1.8	A	0.601074	4.5	A	0.246094	1.5	A	0.398926	4.5	A	0.129639	2.9	A	0.466064	2.9	A	0.466064	1.2	A	0.780518	hypothetical protein
Pc12g08560_at	124.7	P	0.000244	100.8	P	0.000244	120.7	P	0.000244	100.6	P	0.000244	218.7	P	0.000244	153.1	P	0.000244	238.3	P	0.000244	176.4	P	0.000732	187.1	P	0.000244	similarity to hemagglutinating surface lectin - Arthrobotrys oligospora
Pc12g08570_at	11.8	P	0.023926	24.4	P	0.023926	35.4	P	0.023926	30.5	P	0.030273	50.2	P	0.014160	42.6	P	0.014160	42.8	P	0.000732	24.6	P	0.018555	32.4	P	0.010742	strong similarity to hypothetical protein contig1488_2.tfa_40wg - Aspergillus fumigatus
Pc12g08580_at	648.5	P	0.000244	555.1	P	0.000244	484.6	P	0.000244	531.6	P	0.000244	467.7	P	0.000244	397.1	P	0.000244	225.0	P	0.000244	560.8	P	0.000244	337.3	P	0.000244	strong similarity to alpha subunit of assimilatory sulfite reductase Met10 - Saccharomyces cerevisiae
Pc12g08590_at	37.1	P	0.014160	30.4	P	0.018555	42.0	P	0.023926	38.9	P	0.023926	40.8	P	0.014160	40.3	P	0.001221	35.6	P	0.000732	50.8	P	0.023926	42	P	0.023926	weak similarity to methyltransferase required for 60S ribosomal subunit biogenesis Spb1 - Saccharomyces cerevisiae
Pc12g08600_at	46.1	P	0.000244	34.8	P	0.000244	42.0	P	0.001953	41.2	P	0.001953	31.4	P	0.001221	51.4	P	0.000732	36.8	P	0.000244	47.8	P	0.00293	38	P	0.01001	strong similarity to ATP dependent RNA helicase like protein An11g06650 - Aspergillus niger
Pc12g08610_at	62.1	P	0.005859	99.7	P	0.004150	94.9	P	0.008057	96.6	P	0.018555	87.9	P	0.004150	95.3	P	0.000732	122.9	P	0.000244	91.7	P	0.00293	72.6	P	0.01416	strong similarity to hypothetical conserved protein 3H10.120 - Neurospora crassa
Pc12g08620_at	1.9	A	0.533936	1.3	A	0.601074	1.4	A	0.665527	1.0	A	0.850342	0.8	A	0.828613	0.8	A	0.500000	5.0	A	0.398926	2	A	0.633789	6.9	A	0.398926	weak similarity to hypothetical protein mg07523.1 - Magnaporthe grisea
Pc12g08630_at	0.4	A	0.870361	0.3	A	0.696289	0.7	A	0.943848	0.3	A	0.943848	0.4	A	0.919434	0.5	A	0.870361	0.7	A	0.919434	0.6	A	0.969727	0.9	A	0.828613	similarity to hypothetical protein SPBC26H8.11c - Schizosaccharomyces pombe
Pc12g08640_at	0.6	A	0.850342	0.3	A	0.904785	2.2	A	0.500000	0.8	A	0.533936	0.4	A	0.932373	1.0	A	0.805420	0.8	A	0.633789	0.2	A	0.928711	0.5	A	0.969727	strong similarity to hypothetical protein An01g08440 - Aspergillus niger
Pc12g08650_at	270.8	P	0.000244	233.3	P	0.000244	238.0	P	0.000244	243.7	P	0.000244	200.4	P	0.000244	240.7	P	0.000244	160.0	P	0.000244	249.8	P	0.000244	239.7	P	0.000244	strong similarity to ubiquitin protein ligase Ufd4 - Saccharomyces cerevisiae
Pc12g08660_at	287.9	P	0.000244	261.0	P	0.000244	226.1	P	0.000732	253.3	P	0.000732	248.1	P	0.000244	185.3	P	0.000244	233.5	P	0.000244	187.5	P	0.000732	189.5	P	0.000244	strong similarity to nicotinamide mononucleotide adenylyl transferase NMNAT - Homo sapiens
Pc12g08670_at	201.5	P	0.000244	234.8	P	0.000244	176.2	P	0.000244	174.8	P	0.000244	176.4	P	0.000244	140.3	P	0.000244	151.8	P	0.000244	163.2	P	0.000244	182.3	P	0.000244	strong similarity to polysialic acid capsule expression protein like protein An11g06600 - Aspergillus niger
Pc12g08680_at	81.3	P	0.000244	72.6	P	0.000244	58.0	P	0.000244	56.3	P	0.000244	54.9	P	0.000244	60.2	P	0.000244	109.3	P	0.000244	52.1	P	0.000244	52	P	0.000732	strong similarity to methyltransferase Coq5 - Saccharomyces cerevisiae
Pc12g08690_at	10.4	P	0.005859	20.9	P	0.001221	17.9	P	0.001953	22.0	P	0.001953	9.4	A	0.124756	8.1	P	0.004150	5.4	A	0.149658	14.8	P	0.001953	13.2	P	0.023926	strong similarity to dicarboxylic amino acid permease Dip5 - Saccharomyces cerevisiae
Pc12g08700_at	98.9	P	0.000244	108.2	P	0.000244	127.4	P	0.000244	136.1	P	0.000244	95.7	P	0.000244	123.0	P	0.000244	127.2	P	0.000732	98	P	0.000244	119.4	P	0.000244	weak similarity to transcription regulator of maltose utilization amyR - Aspergillus oryzae
Pc12g08710_at	121.6	P	0.000244	126.0	P	0.000244	132.1	P	0.000244	123.3	P	0.000244	125.9	P	0.000244	99.3	P	0.000244	109.0	P	0.000244	164.2	P	0.000244	153.9	P	0.000732	strong similarity to sugar transport protein Stl1 - Saccharomyces cerevisiae
Pc12g08720_at	17.0	P	0.001953	17.7	P	0.000244	16.2	P	0.010742	13.3	P	0.010742	8.0	P	0.014160	7.4	A	0.111572	5.9	A	0.067627	17.8	P	0.022705	12.6	P	0.022949	strong similarity to hypothetical protein HI0753 - Synechocystis sp.
Pc12g08730_at	2486.3	P	0.000244	2906.6	P	0.000244	1534.4	P	0.000244	2296.7	P	0.000244	82.0	P	0.001221	186.6	P	0.000244	64.7	P	0.000244	60.2	P	0.018555	53.8	P	0.023926	strong similarity to conserved hypothetical protein - Xanthomonas axonopodis
Pc12g08740_at	0.1	A	0.962402	1.8	A	0.633789	0.2	A	0.828613	0.2	A	0.919434	0.2	A	0.870361	0.7	A	0.725830	0.3	A	0.962402	0.2	A	0.80542	4.3	A	0.492676	strong similarity to beta-mannosidase mndA - Aspergillus niger
Pc12g08750_at	1.7	A	0.432373	0.9	A	0.665527	2.0	A	0.246094	1.5	A	0.398926	2.4	A	0.500000	0.4	A	0.919434	0.2	A	0.943848	2.4	A	0.656494	5	A	0.466064	strong similarity to polyamine oxidase PAO - Zea mays
Pc12g08760_at	13.9	P	0.014160	9.3	P	0.001221	13.8	P	0.014160	14.4	P	0.008057	10.3	A	0.111572	15.0	P	0.000732	13.2	P	0.008057	13	M	0.056152	19.2	P	0.023926	weak similarity to transcription factor involved in acriflavine resistance acr-2 - Neurospora crassa
Pc12g08770_at	11.5	A	0.129639	12.5	P	0.046143	22.3	P	0.023926	17.5	P	0.030273	15.6	P	0.023926	8.2	A	0.366211	15.6	P	0.010742	20.4	A	0.067627	18.7	A	0.149658	strong similarity to hypothetical protein mg10647.1 - Magnaporthe grisea
Pc12g08780_at	3.5	A	0.633789	1.2	A	0.601074	0.7	A	0.696289	5.3	A	0.466064	2.3	A	0.601074	1.6	A	0.633789	6.9	A	0.219482	8.1	A	0.533936	0.3	A	0.845215	hypothetical protein
Pc12g08790_at	23.9	P	0.000244	41.7	P	0.000244	68.5	P	0.000244	78.9	P	0.000244	51.7	P	0.000244	47.4	P	0.000244	82.9	P	0.000244	64.8	P	0.000244	78.6	P	0.000732	strong similarity to branched-chain alpha-keto acid dehydrogenase E1 alpha subunit BCHEL1 - Homo sapiens
Pc12g08800_at	0.8	A	0.753906	2.9	A	0.753906	4.2	A	0.111572	5.0	A	0.194580	2.3	A	0.466064	1.0	A	0.567627	1.1	A	0.696289	0.6	A	0.592773	2.4	A	0.432373	similarity to developmentally regulated spherulin 4 - Physarum polycephalum
Pc12g08810_at	91.3	P	0.000244	75.2	P	0.000244	103.8	P	0.001221	109.3	P	0.001953	113.9	P	0.000732	81.1	P	0.000244	40.1	P	0.000244	121.6	P	0.000732	129.8	P	0.001221	strong similarity to zinc-finger protein Sig1 - Saccharomyces cerevisiae
Pc12g08820_at	908.4	P	0.000244	736.3	P	0.000244	893.2	P	0.000244	802.2	P	0.000244	871.4	P	0.000244	931.9	P	0.000244	720.3	P	0.000244	720.4	P	0.000244	653.3	P	0.000244	strong similarity to 31 kD subunit of NADH:ubiquinone reductase - Neurospora crassa
Pc12g08830_at	30.4	P	0.000244	21.9	P	0.000244	24.3	P	0.000244	18.0	P	0.000244	21.8	P	0.000244	22.2	P	0.000244	30.8	P	0.004150	30.6	P	0.000244	22.1	P	0.005371	strong similarity to nucleolin protein like protein An11g06190 - Aspergillus niger
Pc12g08840_at	61.0	P	0.000244	71.2	P	0.000244	76.1	P	0.000244	71.0	P	0.000244	65.1	P	0.000244	71.0	P	0.000244	99.4	P	0.000244	67.8	P	0.000244	72.3	P	0.000244	similarity to hypothetical transcriptional regulator SPCC417.09c - Schizosaccharomyces pombe
Pc12g08850_at	0.7	A	0.828613	0.1	A	0.904785	0.3	A	0.932373	0.4	A	0.904785	0.5	A	0.625488	0.9	A	0.601074	0.8	A	0.625488	0.7	A	0.870361	2.5	A	0.753906	hypothetical protein
Pc12g08860_at	143.4	P	0.000244	145.6	P	0.000244	176.1	P	0.000244	181.3	P	0.000244	197.0	P	0.000244	124.9	P	0.000244	163.1	P	0.000244	213.9	P	0.000244	246	P	0.000244	weak similarity to thyroid hormone-binding protein mu-crystallin Crym - Homo sapiens
Pc12g08870_at	3.5	A	0.274170	2.8	A	0.366211	7.1	P	0.005859	5.8	P	0.018555	2.8	A	0.303711	2.4	A	0.303711	0.9	A	0.753906	8.1	A	0.171387	6.1	A	0.188477	similarity to proline dehydrogenase slgA - Drosophila melanogaster
Pc12g08880_at	0.2	A	0.904785	0.2	A	0.943848	1.0	A	0.753906	0.4	A	0.870361	0.8	A	0.567627	2.2	A	0.601074	3.7	A	0.149658	0.3	A	0.941406	0.1	A	0.999268	hypothetical protein
Pc12g08890_at	0.8	A	0.665527	1.2	A	0.500000	0.8	A	0.780518	2.4	A	0.149658	3.8	A	0.246094	1.1	A	0.746094	0.6	A	0.828613	0.8	A	0.625244	1.5	A	0.754395	strong similarity to proline permease prnB - Aspergillus nidulans
Pc12g08900_at	33.0	P	0.000244	71.3	P	0.000244	79.1	P	0.000244	90.5	P	0.000244	71.7	P	0.000244	68.1	P	0.000244	48.9	P	0.000244	51.6	P	0.000732	29	P	0.010742	strong similarity to delta-1-pyrroline-5-carboxylate dehydrogenase p5cdh - Homo sapiens
Pc12g08910_at	0.2	A	0.969727	0.8	A	0.665527	0.5	A	0.888428	0.9	A	0.601074	0.5	A	0.805420	1.5	A	0.665527	0.3	A	0.805420	0.1	A	0.932373	0.7	A	0.72583	strong similarity to hypothetical 3-dehydroshikimate dehydratase qa-4 - Neurospora crassa
Pc12g08920_at	5.4	A	0.095215	3.6	A	0.334473	0.7	A	0.533936	2.1	A	0.466064	0.7	A	0.601074	0.2	A	0.665527	4.1	A	0.067627	6	A	0.067627	0.3	A	0.929688	strong similarity to decarboxylating phosphogluconate dehydrogenase like protein An11g06120 - Aspergillus niger
Pc12g08930_at	327.8	P	0.000244	361.2	P	0.000244	412.3	P	0.000244	315.5	P	0.000244	382.0	P	0.000244	358.0	P	0.000244	338.7	P	0.000244	348.4	P	0.000244	442.9	P	0.000244	strong similarity to hypothetical protein contig1492_0.tfa_1890cg - Aspergillus fumigatus
Pc12g08940_at	76.8	P	0.000244	71.7	P	0.000244	72.6	P	0.000732	58.8	P	0.000732	52.3	P	0.000244	76.5	P	0.000244	61.3	P	0.001953	100.5	P	0.000732	75.9	P	0.000244	strong similarity to hypothetical protein SPBC13G1.05 - Schizosaccharomyces pombe [putative sequencing error]
Pc12g08950_at	159.3	P	0.000244	176.2	P	0.000244	141.8	P	0.000244	166.8	P	0.000244	153.1	P	0.000244	147.8	P	0.000244	102.0	P	0.000244	188.3	P	0.000244	190.1	P	0.000244	strong similarity to hypothetical protein B23L21.390 - Neurospora crassa
Pc12g08960_at	26.8	P	0.000244	32.1	P	0.000732	25.5	P	0.000244	19.2	P	0.000732	23.1	P	0.000732	14.3	P	0.000244	25.7	P	0.000244	26.4	P	0.000732	21	P	0.001221	weak similarity to hypothetical short chain dehydrogenase SPCC736.13 - Schizosaccharomyces pombe
Pc12g08970_at	4.5	A	0.432373	1.1	A	0.753906	7.3	A	0.500000	1.6	A	0.665527	8.1	A	0.366211	10.9	P	0.037598	9.1	A	0.067627	4.7	A	0.601074	1	A	0.828613	similarity to hypothetical protein mg10394.1 - Magnaporthe grisea
Pc12g08980_at	442.0	P	0.000244	438.2	P	0.000244	361.5	P	0.000244	384.4	P	0.000244	523.5	P	0.000244	358.3	P	0.000244	388.1	P	0.000244	458	P	0.000244	448.7	P	0.000244	strong similarity to astaxanthin synthetase like protein An11g02990 - Aspergillus niger
Pc12g08990_at	6.8	P	0.023926	9.4	P	0.010742	16.1	P	0.018555	4.6	P	0.000732	20.2	P	0.000244	18.0	P	0.000732	17.8	P	0.001953	18.7	P	0.01001	18.1	P	0.022705	similarity to proteinase like protein An12g08560 - Aspergillus niger
Pc12g09000_at	92.0	P	0.000244	93.2	P	0.000244	140.1	P	0.000244	113.0	P	0.000244	103.1	P	0.000732	85.4	P	0.000244	110.9	P	0.000244	100.1	P	0.000244	82.3	P	0.000244	strong similarity to hypothetical protein contig1496_7.tfa_220cg - Aspergillus fumigatus
Pc12g09010_at	103.4	P	0.000244	111.4	P	0.000244	109.6	P	0.000244	111.2	P	0.000244	129.3	P	0.000244	106.6	P	0.000244	122.8	P	0.000244	108.2	P	0.000244	109.9	P	0.000244	weak similarity to transcription factor Aro80 - Saccharomyces cerevisiae
Pc12g09020_at	3247.3	P	0.000244	3188.5	P	0.000244	2730.9	P	0.000244	3069.3	P	0.000244	3136.7	P	0.000244	3895.3	P	0.000244	4688.9	P	0.000244	4215.3	P	0.000244	3810.3	P	0.000244	strong similarity to maleylacetoacetate isomerase maiA - Aspergillus nidulans
Pc12g09030_at	3649.0	P	0.000244	3269.1	P	0.000244	3099.6	P	0.000244	3757.4	P	0.000244	3178.7	P	0.000244	4836.9	P	0.000244	5603.1	P	0.000244	5902	P	0.000244	5068.1	P	0.000244	strong similarity to fumarylacetoacetase - Homo sapiens
Pc12g09040_at	3715.9	P	0.000244	3363.2	P	0.000244	2982.4	P	0.000244	3991.5	P	0.000244	3177.1	P	0.000244	4663.7	P	0.000244	5366.9	P	0.000244	5789	P	0.000244	5224.2	P	0.000244	strong similarity to 3,4-dihydroxyphenylacetate 2,3-dioxygenase hmgA - Aspergillus nidulans
Pc12g09050_at	0.8	A	0.398926	1.9	A	0.466064	16.8	P	0.000244	13.7	P	0.018555	1.9	A	0.725830	4.0	A	0.144531	7.0	P	0.002930	2.2	P	0.046143	13.3	A	0.144043	strong similarity to hypothetical protein An11g02190 - Aspergillus niger
Pc12g09060_at	12.5	A	0.067627	12.6	P	0.001953	76.6	P	0.000244	73.4	P	0.000244	13.0	P	0.005859	16.0	P	0.002930	41.1	P	0.000244	25.5	P	0.000244	25.5	P	0.000244	strong similarity to 4-hydroxyphenylpyruvate dioxygenase tcrP - Coccidioides immitis
Pc12g09070_at	19.1	P	0.010742	16.9	P	0.010742	19.9	P	0.014160	15.5	P	0.014160	15.0	P	0.037598	15.6	P	0.008057	27.6	P	0.001953	22.7	P	0.046143	26.2	P	0.018555	hypothetical protein
Pc12g09080_at	294.5	P	0.000732	314.4	P	0.000732	338.6	P	0.000732	398.9	P	0.000732	179.0	P	0.001953	152.3	P	0.000732	117.1	P	0.002930	276.4	P	0.000732	140.8	P	0.001221	strong similarity to hypothetical protein SPBC18H10.09 - Schizosaccharomyces pombe
Pc12g09090_at	182.2	P	0.000244	160.3	P	0.000244	186.0	P	0.000244	144.3	P	0.000732	171.0	P	0.000244	177.7	P	0.000244	172.9	P	0.000244	427.5	P	0.000244	192.8	P	0.000244	similarity to hypothetical protein SPAC1420.01c - Schizosaccharomyces pombe [putative sequencing error]
Pc12g09100_at	0.3	A	0.753906	3.3	A	0.095215	3.5	A	0.171387	2.0	A	0.334473	1.7	A	0.303711	1.7	A	0.334473	2.0	A	0.500000	4.3	A	0.665527	3.9	A	0.457764	hypothetical protein
Pc12g09110_at	5.4	A	0.219482	1.9	A	0.398926	2.9	A	0.274170	3.4	A	0.500000	2.9	A	0.303711	0.5	A	0.753906	4.9	A	0.095215	7.3	A	0.212891	7.6	A	0.366211	hypothetical protein
Pc12g09120_at	721.7	P	0.000732	696.0	P	0.000244	700.6	P	0.000244	683.1	P	0.000244	686.5	P	0.000244	656.7	P	0.000244	826.8	P	0.000244	864.7	P	0.000244	811.2	P	0.000244	strong similarity to T-complex protein 1 epsilon subunit CCT5 - Homo sapiens [putative sequencing error]
Pc12g09130_at	208.9	P	0.000244	182.9	P	0.000244	174.8	P	0.000244	170.9	P	0.000244	202.7	P	0.000244	141.6	P	0.000244	167.7	P	0.000244	149.8	P	0.000244	173.8	P	0.000732	similarity to hypothetical protein ncu04017.1 - Neurospora crassa
Pc12g09140_at	23.4	P	0.000732	21.5	P	0.002930	18.2	P	0.018555	15.3	P	0.023926	14.2	P	0.023926	28.2	P	0.000732	24.3	P	0.000732	21.8	P	0.01416	29	P	0.01416	weak similarity to TRF2-interacting telomeric protein RAP1 - Homo sapiens
Pc12g09150_at	62.1	P	0.008057	50.4	P	0.005859	57.7	P	0.010742	52.9	P	0.008057	43.3	P	0.004150	54.9	P	0.000244	68.1	P	0.000732	43.8	P	0.00415	50	P	0.005859	similarity to hypothetical protein Ctr86 - Saccharomyces cerevisiae
Pc12g09160_at	42.8	P	0.000244	43.1	P	0.000244	55.6	P	0.000244	50.9	P	0.000244	53.2	P	0.000244	60.6	P	0.000244	69.8	P	0.000244	53.4	P	0.000244	56.5	P	0.000244	strong similarity to hypothetical protein ncu07060.1 - Neurospora crassa
Pc12g09170_at	128.1	P	0.000244	156.7	P	0.000244	106.5	P	0.000244	87.5	P	0.000244	102.6	P	0.000244	118.8	P	0.000244	139.1	P	0.000244	82.1	P	0.000244	85.6	P	0.000244	similarity to hypothetical protein SMb20006 - Sinorhizobium meliloti
Pc12g09180_at	44.1	P	0.000244	46.0	P	0.000244	33.8	P	0.000244	46.0	P	0.000244	38.1	P	0.000244	44.0	P	0.000244	43.8	P	0.000732	50.1	P	0.000244	41.1	P	0.000244	strong similarity to hypothetical protein contig1492_0.tfa_1040wg - Aspergillus fumigatus
Pc12g09190_at	270.4	P	0.000244	266.0	P	0.000244	382.6	P	0.000244	384.1	P	0.000244	325.0	P	0.000244	358.3	P	0.000244	225.3	P	0.000244	323.3	P	0.000244	310.6	P	0.000244	strong similarity to GTP:alpha-D-mannose-1-phosphate guanylyltransferase like protein An11g02380 - Aspergillus niger
Pc12g09200_at	30.3	P	0.001953	35.8	P	0.002930	43.9	P	0.004150	34.0	P	0.001953	34.9	P	0.018555	21.2	P	0.001953	23.4	P	0.000244	37.8	P	0.00293	37.8	P	0.008057	strong similarity to hypothetical protein 1466_scaffold_9.tfa_10cg - Fusarium graminearum
Pc12g09210_at	0.4	A	0.725830	2.0	A	0.398926	2.5	A	0.334473	2.9	A	0.398926	2.2	A	0.334473	2.8	A	0.398926	5.4	A	0.366211	5.3	A	0.366211	0.5	A	0.865723	hypothetical protein
Pc12g09220_at	7.8	M	0.056152	5.1	A	0.398926	6.9	A	0.171387	2.9	A	0.500000	2.7	A	0.303711	3.8	A	0.246094	5.4	A	0.129639	6.9	A	0.567627	5.1	A	0.27417	weak similarity to GATA transcription factor - Nematostella vectensis
Pc12g09230_at	4.1	A	0.144775	8.6	P	0.018555	4.9	A	0.246094	8.0	A	0.111572	3.7	A	0.398926	0.5	A	0.805420	1.6	A	0.601074	4.8	A	0.533936	8.3	A	0.266602	strong similarity to antiviral GTPase Mx - Mus musculus
Pc12g09240_at	0.5	A	0.601074	0.6	A	0.805420	5.0	A	0.095215	1.0	A	0.696289	3.6	A	0.219482	0.2	A	0.753906	2.4	A	0.601074	4.4	A	0.26709	4.1	A	0.72583	hypothetical protein
Pc12g09250_at	1073.2	P	0.000244	820.2	P	0.000244	913.1	P	0.000244	821.4	P	0.000244	828.3	P	0.000244	921.4	P	0.000244	661.1	P	0.000244	989	P	0.000244	1120.4	P	0.000244	strong similarity to cytosolic lysine--tRNA ligase Krs1 - Saccharomyces cerevisiae
Pc12g09260_at	3.5	A	0.080566	0.4	A	0.533936	4.1	A	0.194580	0.9	A	0.500000	3.6	A	0.274170	0.2	A	0.904785	3.1	A	0.274170	8.9	A	0.149658	0.8	A	0.601074	weak similarity to hypothetical protein An11g02420 - Aspergillus niger
Pc12g09270_at	98.2	P	0.000244	80.5	P	0.000244	86.7	P	0.000244	93.3	P	0.000244	101.7	P	0.000244	55.0	P	0.000244	58.5	P	0.000244	87.8	P	0.001221	94.6	P	0.000244	strong similarity to assembly factor of cytochrome c oxidase Cox15 - Saccharomyces cerevisiae
Pc12g09280_at	27.0	P	0.000244	33.7	P	0.000244	37.4	P	0.001221	38.5	P	0.000244	35.1	P	0.000732	30.7	P	0.000244	48.3	P	0.000244	46.4	P	0.00415	53.8	P	0.001221	weak similarity to hypothetical protein F27J15.2 - Arabidopsis thaliana
Pc12g09290_at	51.0	P	0.000244	49.1	P	0.000244	58.6	P	0.000244	43.5	P	0.000244	52.9	P	0.000244	70.3	P	0.000244	77.9	P	0.000732	61.7	P	0.000244	68.9	P	0.000244	strong similarity to mRNAcap-guanine-N7-methyltransferase CaAbd1 - Candida albicans
Pc12g09300_at	4.9	A	0.149658	2.4	A	0.194580	8.4	P	0.001953	7.0	P	0.010742	5.5	P	0.014160	10.2	P	0.018555	9.0	M	0.056152	10.9	P	0.037598	18.7	P	0.008057	strong similarity to hypothetical protein contig1492_0.tfa_1110wg - Aspergillus fumigatus
Pc12g09310_at	2.6	A	0.246094	3.0	A	0.067627	2.6	A	0.466064	1.7	A	0.432373	4.0	P	0.046143	3.3	A	0.246094	0.3	A	0.725830	1.3	A	0.46582	3.6	A	0.432373	hypothetical protein
Pc12g09320_at	3767.9	P	0.000244	3166.1	P	0.000244	2182.8	P	0.000244	3055.8	P	0.000244	913.2	P	0.000244	1094.0	P	0.000244	829.7	P	0.000244	778.3	P	0.000244	854.8	P	0.000244	strong similarity to hypothetical protein SPAC922.05c - Schizosaccharomyces pombe
Pc12g09330_at	319.0	P	0.000244	334.2	P	0.000244	392.0	P	0.000732	409.4	P	0.000732	431.3	P	0.000244	324.7	P	0.000732	213.6	P	0.000732	430.8	P	0.000244	416.1	P	0.000244	strong similarity to mitochondrial 2-oxoglutarate malate translocator clone OMT103 - Panicum miliaceum
Pc12g09340_at	0.4	A	0.780518	1.5	A	0.432373	7.8	A	0.432373	5.4	A	0.432373	5.8	A	0.274170	3.8	A	0.171387	7.9	P	0.023926	3.1	A	0.592285	1.5	A	0.688477	hypothetical protein
Pc12g09350_at	2.3	A	0.432373	0.6	A	0.696289	0.9	A	0.432373	3.1	A	0.274170	0.6	A	0.633789	1.2	A	0.423828	1.4	A	0.533936	0.4	A	0.780762	1.4	A	0.567627	hypothetical protein
Pc12g09360_at	2700.5	P	0.000244	2369.2	P	0.000244	2000.0	P	0.000244	2228.6	P	0.000244	2056.7	P	0.000244	3163.1	P	0.000244	2441.3	P	0.000244	2659.4	P	0.000244	2590.8	P	0.000244	strong similarity to phosphoenolpyruvate carboxykinase KlPck1 - Kluyveromyces lactis
Pc12g09370_at	7.9	P	0.023926	7.3	P	0.023926	10.2	P	0.010742	12.3	P	0.010742	9.2	P	0.005859	9.1	P	0.037598	11.3	P	0.000732	16.1	P	0.023926	13.7	P	0.010742	strong similarity to hypothetical protein contig52.tfa_160wg - Aspergillus fumigatus
Pc12g09380_at	5.7	A	0.111572	4.6	A	0.398926	9.9	M	0.056152	5.1	A	0.111572	7.3	A	0.129639	6.5	A	0.334473	6.4	A	0.303711	8.5	A	0.129639	5	A	0.213379	hypothetical protein
Pc12g09390_at	5.1	A	0.194580	0.4	A	0.753906	1.2	A	0.500000	1.8	A	0.466064	0.5	A	0.753906	1.4	A	0.753906	5.5	M	0.056152	7.6	A	0.633789	6.5	A	0.366211	hypothetical protein
Pc12g09410_at	172.9	P	0.000732	182.8	P	0.000244	206.0	P	0.000244	234.4	P	0.000244	229.9	P	0.000244	294.6	P	0.000244	265.7	P	0.000244	271.1	P	0.000244	230.5	P	0.000244	strong similarity to glycerophosphoinositol transporter Git1 - Saccharomyces cerevisiae
Pc12g09420_at	423.4	P	0.000732	418.0	P	0.000732	620.1	P	0.000732	509.6	P	0.000732	555.3	P	0.000732	502.9	P	0.000244	506.0	P	0.000244	677.3	P	0.000732	674.4	P	0.000732	strong similarity to proteasome 19S regulatory particle subunit Rpn7 - Saccharomyces cerevisiae
Pc12g09430_at	762.9	P	0.000732	580.6	P	0.000732	539.5	P	0.000244	612.3	P	0.000244	635.0	P	0.000244	728.3	P	0.000244	628.9	P	0.000244	670.4	P	0.000244	624.7	P	0.000244	strong similarity to alanine transaminase ALA2 - Hordeum vulgare
Pc12g09440_at	121.6	P	0.000244	179.3	P	0.000244	164.5	P	0.000244	185.2	P	0.000244	201.3	P	0.000244	237.2	P	0.000244	255.7	P	0.000244	193.5	P	0.000244	183.2	P	0.000244	strong similarity to precursor of liver carboxylesterase like protein An12g05840 - Aspergillus niger
Pc12g09450_at	65.3	P	0.000244	69.1	P	0.000244	90.9	P	0.000244	101.3	P	0.000244	136.1	P	0.000244	162.1	P	0.000244	179.4	P	0.000244	99.8	P	0.000244	97.8	P	0.000244	similarity to conserved hypothetical protein - Bacillus anthracis
Pc12g09460_at	3.3	A	0.246094	10.9	A	0.129639	3.4	A	0.111572	2.8	A	0.246094	9.4	A	0.080566	10.9	P	0.046143	11.3	P	0.037598	20	P	0.045898	5.7	A	0.149658	hypothetical protein
Pc12g09470_at	396.1	P	0.000244	353.6	P	0.000244	425.4	P	0.000244	421.9	P	0.000244	437.9	P	0.000244	494.3	P	0.000244	293.8	P	0.000244	483.8	P	0.000244	534.2	P	0.000244	similarity to transcriptional activator Haa1 - Saccharomyces cerevisiae
Pc12g09480_at	0.5	A	0.904785	0.4	A	0.919434	1.1	A	0.870361	0.9	A	0.805420	0.6	A	0.870361	0.2	A	0.919434	0.4	A	0.999268	0.9	A	0.774414	0.5	A	0.994141	hypothetical protein
Pc12g09490_at	1.2	A	0.904785	2.9	A	0.870361	0.9	A	0.932373	3.2	A	0.753906	1.3	A	0.870361	2.3	A	0.780518	1.8	A	0.725830	6.3	A	0.559326	7.1	A	0.822998	hypothetical protein
Pc12g09500_at	53.4	P	0.000244	56.6	P	0.000244	53.0	P	0.000244	51.9	P	0.000244	54.8	P	0.000244	56.9	P	0.000244	56.8	P	0.000732	74.8	P	0.000244	63	P	0.000244	similarity to hypothetical transcription regulator SPBC530.05 - Schizosaccharomyces pombe
Pc12g09510_at	1.2	A	0.601074	9.4	A	0.334473	17.9	M	0.056152	11.8	A	0.095215	14.4	A	0.095215	1.1	A	0.665527	12.6	P	0.037598	14.6	A	0.095215	13.4	A	0.219482	strong similarity to proteophosphoglycan like protein An11g02680 - Aspergillus niger
Pc12g09520_at	81.1	P	0.000244	68.0	P	0.000244	67.6	P	0.000244	73.6	P	0.000732	75.0	P	0.000244	80.2	P	0.000244	66.7	P	0.000244	99	P	0.000244	77.4	P	0.000244	similarity to hypothetical protein SPBC1703.02 - Schizosaccharomyces pombe
Pc12g09530_at	11.4	P	0.000732	9.9	P	0.002930	18.4	P	0.000732	15.0	P	0.000732	22.6	P	0.001221	17.3	P	0.001953	22.5	P	0.000732	30.7	P	0.000244	18.2	P	0.000244	strong similarity to beta-carotene 15,15-dioxygenase beta-CD - Mus musculus
Pc12g09540_at	22.9	P	0.002930	26.3	P	0.001221	31.4	P	0.000732	27.0	P	0.002930	34.9	P	0.000732	30.6	P	0.000244	39.5	P	0.000732	24.8	P	0.001953	30.7	P	0.001221	similarity to melanin regulator CMR1 - Colletotrichum lagenarium
Pc12g09550_at	21.1	P	0.000244	25.1	P	0.001221	23.4	P	0.001953	21.4	P	0.001221	24.3	P	0.000732	30.5	P	0.002930	27.5	P	0.000244	30.9	P	0.00293	25.3	P	0.000732	similarity to hypothetical transcription activator SPAC139.03 - Schizosaccharomyces pombe
Pc12g09560_at	38.6	P	0.030273	46.8	P	0.023926	51.3	P	0.023926	54.5	P	0.023926	55.3	P	0.023926	64.8	P	0.014160	101.6	P	0.001953	51.7	P	0.023926	44.2	P	0.030273	similarity to hypothetical protein An17g00600 - Aspergillus niger
Pc12g09570_at	90.2	P	0.000244	107.3	P	0.000244	322.6	P	0.000244	292.9	P	0.000244	301.8	P	0.000244	306.8	P	0.000244	322.4	P	0.000244	299	P	0.000244	311.2	P	0.000244	strong similarity to integral membrane protein PTH11 - Magnaporthe grisea
Pc12g09580_at	102.9	P	0.000244	106.9	P	0.000244	89.9	P	0.000244	98.2	P	0.000732	101.4	P	0.000244	134.7	P	0.000244	99.1	P	0.000244	108	P	0.000244	104.4	P	0.000244	strong similarity to hypothetical gtpase activating protein SPAC824.09c - Schizosaccharomyces pombe
Pc12g09590_at	202.7	P	0.000244	207.7	P	0.000244	207.2	P	0.000244	197.0	P	0.000244	218.2	P	0.000244	287.6	P	0.000244	262.6	P	0.000244	186.9	P	0.000244	209.4	P	0.000244	strong similarity to peptide methionine sulfoxide reductase like protein An11g02640 - Aspergillus niger
Pc12g09600_at	0.9	A	0.533936	6.4	P	0.046143	4.3	A	0.303711	1.0	A	0.725830	2.9	A	0.366211	4.3	P	0.037598	1.8	A	0.665527	2.4	A	0.358154	2	A	0.432373	similarity to hypothetical protein SPCC1235.03 - Schizosaccharomyces pombe
Pc12g09610_at	3.7	A	0.398926	0.4	A	0.753906	4.3	A	0.466064	5.4	A	0.274170	1.4	A	0.780518	5.2	A	0.432373	0.9	A	0.633789	5.3	A	0.366211	0.5	A	0.850342	strong similarity to ankyrin 2 like protein An19g00080 - Aspergillus niger
Pc12g09620_at	0.3	A	0.665527	0.5	A	0.753906	3.6	P	0.018555	0.4	A	0.601074	1.7	A	0.533936	0.2	A	0.942139	0.8	A	0.780518	4.5	A	0.107178	7.1	A	0.091064	hypothetical protein
Pc12g09630_at	151.4	P	0.001953	142.5	P	0.001221	131.3	P	0.001221	127.4	P	0.001221	152.8	P	0.001953	136.4	P	0.001221	136.0	P	0.001221	140.8	P	0.001221	148.4	P	0.001953	strong similarity to hypothetical protein An11g02780 - Aspergillus niger
Pc12g09640_at	0.2	A	0.500000	0.3	A	0.753906	1.6	A	0.567627	2.6	A	0.432373	0.4	A	0.828613	1.7	A	0.601074	0.5	A	0.888428	0.1	A	0.932373	1.3	A	0.718262	hypothetical protein
Pc12g09650_at	297.1	P	0.000244	298.0	P	0.000244	281.0	P	0.000244	299.2	P	0.000244	333.4	P	0.000244	328.8	P	0.000244	330.9	P	0.000244	261.4	P	0.000244	284.4	P	0.000244	strong similarity to hypothetical protein CAB62422.1 - Schizosaccharomyces pombe
Pc12g09660_at	137.6	P	0.000732	148.3	P	0.000732	148.3	P	0.000732	151.0	P	0.000732	137.8	P	0.000732	113.8	P	0.000244	121.8	P	0.000244	181.7	P	0.001953	149	P	0.000732	strong similarity to protein involved in vesicle transport in the secretory pathway YAL048c - Saccharomyces cerevisiae
Pc12g09670_at	194.9	P	0.000244	226.4	P	0.000244	209.4	P	0.000244	196.4	P	0.000244	219.3	P	0.000244	260.6	P	0.000244	319.3	P	0.000244	177.7	P	0.000244	186.5	P	0.000244	strong similarity to hypothetical protein involved in carbon catabolite repression creC - Aspergillus nidulans
Pc12g09680_at	11.1	A	0.080566	14.9	A	0.095215	19.0	P	0.037598	22.3	P	0.037598	12.6	P	0.023926	10.3	A	0.149658	23.9	P	0.023926	22.2	A	0.080566	18.1	A	0.095215	strong similarity to SR-protein-specific serine kinase SRPK2 - Homo sapiens
Pc12g09690_at	4.4	A	0.303711	1.7	A	0.500000	4.8	A	0.246094	1.3	A	0.500000	0.6	A	0.533936	0.3	A	0.888428	0.6	A	0.665527	3.8	A	0.390137	5.6	A	0.212891	similarity to hypothetical protein An09g03120 - Aspergillus niger
Pc12g09700_at	0.2	A	0.989258	0.4	A	0.953857	0.4	A	0.985840	0.2	A	0.953857	0.2	A	0.999756	0.4	A	0.888428	0.3	A	0.974365	0.4	A	0.976074	0.8	A	0.888428	similarity to hypothetical protein AAN54528.1 - Shewanella oneidensis
Pc12g09710_at	0.2	A	0.888428	0.1	A	0.991943	3.7	A	0.432373	0.4	A	0.753906	1.7	A	0.533936	0.9	A	0.725830	0.3	A	0.780518	1	A	0.633789	0.2	A	0.916504	weak similarity to hypothetical protein contig43.tfa_190wg - Aspergillus fumigatus
Pc12g09720_at	0.2	A	0.850342	4.4	P	0.023926	0.4	A	0.665527	2.0	A	0.466064	1.3	A	0.366211	4.7	A	0.129639	3.7	P	0.001221	3.1	A	0.718262	0.6	A	0.718506	similarity to hypothetical protein brt1 - Schizophyllum commune
Pc12g09730_at	0.3	A	0.780518	0.6	A	0.850342	0.9	A	0.633789	0.6	A	0.850342	2.9	A	0.500000	2.0	A	0.665527	5.3	A	0.194580	0.5	A	0.901123	0.4	A	0.943848	similarity to molasses resistency protein Rtm1 - Saccharomyces cerevisiae
Pc12g09740_at	34.6	P	0.000244	35.3	P	0.000244	35.3	P	0.000244	31.1	P	0.000244	27.3	P	0.000244	36.3	P	0.000244	37.4	P	0.000244	30.3	P	0.000244	35.4	P	0.000244	strong similarity to fructosyl amine oxygen oxidoreductase - Aspergillus fumigatus
Pc12g09750_at	12.1	A	0.129639	17.4	A	0.080566	13.4	A	0.171387	15.3	A	0.111572	13.3	M	0.056152	13.0	P	0.014160	7.2	A	0.246094	16.4	A	0.080566	1.6	A	0.601074	similarity to hypothetical transcription regulator SPBC530.05 - Schizosaccharomyces pombe
Pc12g09760_at	227.2	P	0.000244	249.9	P	0.000244	269.3	P	0.000244	263.5	P	0.000244	340.2	P	0.000244	308.7	P	0.000244	460.3	P	0.000244	272.9	P	0.000244	277.7	P	0.000244	similarity to hypothetical SNARE protein - Schizosaccharomyces pombe
Pc12g09770_at	2.7	A	0.129639	0.2	A	0.985840	3.2	A	0.366211	0.5	A	0.432373	1.0	A	0.567627	0.3	A	0.976074	0.3	A	0.994141	5.2	A	0.246094	5.3	A	0.144043	hypothetical protein
Pc12g09780_at	0.4	A	0.753906	2.6	A	0.567627	0.4	A	0.828613	0.7	A	0.725830	0.5	A	0.725830	0.2	A	0.828613	0.7	A	0.753906	1.2	A	0.665527	0.4	A	0.657471	hypothetical protein
Pc12g09790_at	29.3	P	0.000732	35.4	P	0.001221	33.4	P	0.001953	33.8	P	0.001221	25.1	P	0.000244	41.1	P	0.000244	34.8	P	0.001221	31.3	P	0.000732	27.2	P	0.01416	strong similarity to hypothetical 65.9 kd protein SPAC31A2.12 - Schizosaccharomyces pombe
Pc12g09800_at	92.3	P	0.000244	82.0	P	0.000244	126.5	P	0.000244	155.2	P	0.000244	127.4	P	0.000244	246.7	P	0.000244	136.7	P	0.000244	118.8	P	0.000244	147.8	P	0.000244	strong similarity to hypothetical protein SPAC637.13c - Schizosaccharomyces pombe
Pc12g09810_at	42.1	P	0.000732	46.2	P	0.000244	79.6	P	0.000244	66.0	P	0.000244	78.9	P	0.000244	48.4	P	0.000244	44.9	P	0.000244	72.2	P	0.000244	73.9	P	0.000244	strong similarity to hypothetical protein An11g02850 - Aspergillus niger
Pc12g09820_at	525.0	P	0.000244	579.0	P	0.000244	585.7	P	0.000244	642.2	P	0.000244	605.0	P	0.000244	423.1	P	0.000244	541.8	P	0.000244	543.1	P	0.000244	501.9	P	0.000244	strong similarity to glyoxalase I Glo1 - Saccharomyces cerevisiae
Pc12g09830_at	128.7	P	0.000244	134.3	P	0.000244	107.3	P	0.000244	124.2	P	0.000244	127.1	P	0.000244	146.4	P	0.000244	152.8	P	0.000244	135.8	P	0.000244	152.1	P	0.000244	weak similarity to nitrogen assimilation regulatory protein nit-4 - Neurospora crassa [putative sequencing error]
Pc12g09840_at	11.0	P	0.010742	7.8	M	0.056152	10.5	P	0.000732	11.0	P	0.001953	4.7	A	0.080566	5.4	A	0.067627	10.3	P	0.037598	14	M	0.064453	11.6	A	0.095215	strong similarity to hypothetical protein An11g02900 - Aspergillus niger
Pc12g09850_at	20.4	P	0.000732	27.5	P	0.002930	61.1	P	0.001953	51.4	P	0.002930	87.3	P	0.000244	145.7	P	0.000244	160.0	P	0.000244	67.7	P	0.005859	52.7	P	0.005859	strong similarity to calpain nCL-3 like protein An11g02950 - Aspergillus niger
Pc12g09860_at	201.0	P	0.000244	209.1	P	0.000244	213.0	P	0.000244	188.9	P	0.000244	265.7	P	0.000244	226.9	P	0.000244	289.7	P	0.000244	203.7	P	0.000244	194.2	P	0.000244	strong similarity to protein kinase functional homolog of cdc2 nimX - Aspergillus nidulans
Pc12g09870_at	95.8	P	0.000244	107.8	P	0.000244	77.4	P	0.000244	96.1	P	0.000244	93.6	P	0.000244	96.6	P	0.000244	83.7	P	0.000244	90	P	0.000244	91.2	P	0.000244	similarity to DNA alkylation damage repair protein and AlkB homolog ABH - Homo sapiens
Pc12g09880_at	107.9	P	0.000244	140.7	P	0.000244	156.6	P	0.000732	125.2	P	0.000244	197.8	P	0.000244	176.3	P	0.000244	224.5	P	0.000244	165.6	P	0.000244	171.9	P	0.000244	strong similarity to acetamidase amdS - Aspergillus oryzae
Pc12g09890_at	70.8	P	0.000244	59.3	P	0.000244	69.6	P	0.000244	69.5	P	0.000244	62.6	P	0.000244	56.4	P	0.000732	39.6	P	0.000732	59.2	P	0.000732	73	P	0.000244	strong similarity to hypothetical protein An11g02120 - Aspergillus niger
Pc12g09900_at	3.4	A	0.274170	1.1	A	0.432373	1.3	A	0.500000	0.4	A	0.633789	1.9	A	0.246094	0.4	A	0.828613	8.2	P	0.030273	0.2	A	0.884521	6.5	A	0.388916	strong similarity to ATP-binding cassette multidrug transport protein atrB - Aspergillus nidulans
Pc12g09910_at	0.6	A	0.366211	4.1	A	0.219482	0.1	A	0.969727	2.5	A	0.296143	3.9	A	0.080566	4.2	A	0.274170	0.1	A	0.985840	0.4	A	0.80542	0.4	A	0.953857	hypothetical protein
Pc12g09920_at	0.4	A	0.870361	0.3	A	0.805420	2.3	A	0.366211	0.2	A	0.962402	3.4	A	0.246094	0.6	A	0.850342	2.2	A	0.366211	0.2	A	0.929443	3.5	A	0.592285	similarity to retrotransposon like protein An08g10220 - Aspergillus niger
Pc12g09930_at	4.6	A	0.129639	3.9	A	0.194580	6.6	A	0.080566	6.4	A	0.080566	3.2	A	0.219482	1.1	A	0.334473	1.2	A	0.665527	7.5	A	0.19458	5.8	A	0.366211	similarity to protein involved in nonactin biosynthesis NonF - Streptomyces griseus
Pc12g09940_at	0.4	A	0.753906	0.3	A	0.932373	0.5	A	0.633789	1.7	A	0.246094	3.4	A	0.111572	0.4	A	0.976074	1.3	A	0.725830	0.5	A	0.850342	0.5	A	0.851074	weak similarity to hypothetical protein contig1492_0.tfa_3240wg - Aspergillus fumigatus
Pc12g09950_at	7.6	A	0.194580	5.9	A	0.246094	6.4	A	0.246094	8.8	A	0.246094	7.0	A	0.303711	5.1	A	0.129639	9.1	P	0.030273	2.4	A	0.567627	0.7	A	0.753906	alcohol oxidase aox - Penicillium chrysogenum
Pc12g09960_at	0.3	A	0.888428	0.3	A	0.753906	2.1	A	0.129639	4.7	A	0.080566	0.5	A	0.500000	0.5	A	0.601074	1.3	A	0.633789	9.3	A	0.091797	0.4	A	0.845215	similarity to hypothetical protein An11g04230 - Aspergillus niger
Pc12g09970_at	0.3	A	0.753906	0.2	A	0.888428	0.6	A	0.601074	0.4	A	0.665527	0.2	A	0.962402	0.2	A	0.919434	0.2	A	0.985840	2	A	0.696289	0.2	A	0.900635	hypothetical protein
Pc12g09980_at	8.4	P	0.037598	7.1	P	0.001221	5.9	P	0.046143	9.1	P	0.018555	4.9	A	0.129639	7.7	P	0.010010	0.2	A	0.696289	9.6	A	0.187744	5	A	0.398926	strong similarity to acid-CoA ligase Fat2 - Saccharomyces cerevisiae
Pc12g09990_at	0.5	A	0.888428	2.2	A	0.398926	6.5	A	0.149658	5.2	A	0.303711	4.2	A	0.274170	4.0	A	0.466064	2.7	A	0.274170	9.5	A	0.095215	5.3	A	0.5	hypothetical protein
Pc12g10000_at	1402.8	P	0.000244	1924.0	P	0.000244	779.2	P	0.000244	1027.0	P	0.000244	853.1	P	0.000244	607.4	P	0.000244	749.4	P	0.000244	823.8	P	0.000244	640.9	P	0.001953	similarity to hypothetical protein CC3654 - Caulobacter crescentus
Pc12g10010_at	10.0	P	0.046143	6.0	A	0.194580	0.6	A	0.753906	1.2	A	0.665527	4.6	A	0.567627	1.7	A	0.567627	2.2	A	0.432373	0.2	A	0.844727	1.1	A	0.919434	strong similarity to protein copper regulated - Aspergillus nidulans
Pc12g10020_at	4.2	P	0.046143	0.2	A	0.780518	0.5	A	0.850342	0.3	A	0.976074	0.4	A	0.828613	0.7	A	0.774414	0.5	A	0.780518	5	A	0.491211	0.4	A	0.953857	hypothetical protein
Pc12g10030_at	3.1	A	0.274170	3.8	A	0.149658	0.7	A	0.500000	7.0	P	0.030273	3.9	A	0.219482	1.2	A	0.500000	0.3	A	0.525391	6.4	A	0.19458	2.6	A	0.466064	strong similarity to pectin lyase pelD - Aspergillus niger
Pc12g10040_at	0.6	A	0.500000	0.9	A	0.466064	0.7	A	0.466064	0.3	A	0.753906	1.5	A	0.466064	1.2	A	0.500000	3.1	A	0.432373	0.2	A	0.981445	1.2	A	0.772949	similarity to hypothetical protein contig42.tfa_140wg - Aspergillus fumigatus
Pc12g10050_at	0.5	A	0.780518	0.1	A	0.932373	0.1	A	0.904785	0.2	A	0.850342	0.1	A	0.904785	0.3	A	0.932373	0.1	A	0.822754	0.5	A	0.780518	0.3	A	0.850342	hypothetical protein
Pc12g10060_at	2.1	A	0.334473	0.6	A	0.533936	0.8	A	0.633789	0.3	A	0.870361	2.6	A	0.334473	0.3	A	0.805420	2.7	A	0.753906	0.2	A	0.828613	0.6	A	0.773926	weak similarity to hypothetical protein contig43.tfa_150cg - Aspergillus fumigatus
Pc12g10070_at	1.2	A	0.500000	3.0	A	0.366211	3.2	A	0.567627	1.8	A	0.466064	0.3	A	0.780518	1.9	A	0.500000	0.3	A	0.932373	0.3	A	0.850342	0.4	A	0.888428	hypothetical protein
Pc12g10080_at	37.9	P	0.000732	38.9	P	0.000732	34.6	P	0.004150	31.3	P	0.001953	41.9	P	0.004150	36.4	P	0.000732	20.1	P	0.002930	23.3	P	0.01416	40.9	P	0.008057	weak similarity to positive regulator of purine utilisation uaY - Aspergillus nidulans
Pc12g10090_at	7.9	P	0.023926	5.1	M	0.056152	6.0	P	0.046143	1.6	A	0.303711	4.7	P	0.023926	3.9	A	0.129639	3.5	A	0.274170	6.3	A	0.164795	5.2	M	0.056152	hypothetical protein
Pc12g10100_at	0.9	A	0.725830	0.6	A	0.696289	0.5	A	0.828613	0.8	A	0.805420	0.4	A	0.943848	1.6	A	0.500000	6.8	A	0.274170	0.5	A	0.850342	0.8	A	0.904785	strong similarity to hypothetical protein An13g03050 - Aspergillus niger
Pc12g10110_at	30.5	P	0.000244	32.7	P	0.000244	44.1	P	0.000244	39.0	P	0.000244	57.4	P	0.000244	37.5	P	0.000244	57.5	P	0.000732	50.3	P	0.000244	58.4	P	0.000244	strong similarity to hypothetical protein contig_1_86_scaffold_5.tfa_140wg - Aspergillus nidulans
Pc12g10120_at	0.8	A	0.398926	1.1	A	0.366211	0.6	A	0.725830	3.8	A	0.171387	0.6	A	0.725830	1.2	A	0.533936	0.9	A	0.567627	2.2	A	0.633789	0.3	A	0.944092	hypothetical protein
Pc12g10130_at	4.5	A	0.303711	0.4	A	0.633789	1.7	A	0.633789	0.3	A	0.696289	1.2	A	0.601074	0.4	A	0.870361	0.8	A	0.665527	0.5	A	0.753906	0.5	A	0.87085	similarity to hypothetical protein An12g05140 - Aspergillus niger
Pc12g10140_at	6.1	P	0.037598	6.9	A	0.080566	4.3	P	0.018555	5.2	A	0.149658	5.2	P	0.018555	3.9	P	0.037598	4.0	A	0.171387	6.5	P	0.005859	7.7	P	0.023926	strong similarity to ankyrin like protein An07g05970 - Aspergillus niger
Pc12g10150_at	8.6	P	0.000244	15.4	P	0.000244	12.4	P	0.001221	12.5	P	0.005859	12.6	P	0.000244	15.4	P	0.001953	18.4	P	0.001221	14	P	0.044434	15.9	P	0.001221	strong similarity to hypothetical protein An01g11250 - Aspergillus niger
Pc12g10160_at	142.3	P	0.000244	149.6	P	0.000244	134.5	P	0.000244	108.6	P	0.000244	134.8	P	0.000244	107.8	P	0.000244	141.1	P	0.000244	116.5	P	0.000244	146.3	P	0.000244	similarity to serine threonine protein kinase SRPK1 - Arabidopsis thaliana
Pc12g10170_at	49.2	P	0.001221	34.0	P	0.001221	54.2	P	0.002930	44.6	P	0.001953	39.1	P	0.001221	38.4	P	0.000732	37.5	P	0.000244	39.5	P	0.008057	50.1	P	0.010742	strong similarity to hypothetical protein B23L21.160 - Neurospora crassa
Pc12g10180_at	1131.5	P	0.000244	1068.2	P	0.000244	957.3	P	0.000244	1022.4	P	0.000244	1084.7	P	0.000244	1058.6	P	0.000244	872.4	P	0.000244	1116.7	P	0.000244	1079.3	P	0.000244	strong similarity to suppressor 2 Sup2 - Saccharomyces cerevisiae
Pc12g10190_at	43.0	P	0.001953	28.4	P	0.000244	32.0	P	0.000732	31.2	P	0.002930	34.2	P	0.000244	33.6	P	0.001953	34.4	P	0.000732	37.7	P	0.000244	28.6	P	0.000244	strong similarity to hypothetical protein B23I11.70 - Neurospora crassa
Pc12g10200_at	217.6	P	0.000244	252.3	P	0.000244	207.1	P	0.000244	251.4	P	0.000244	193.6	P	0.000244	244.4	P	0.000244	199.2	P	0.000244	228.2	P	0.000244	247.2	P	0.000244	strong similarity to hypothetical protein DOS1 - Neurospora crassa
Pc12g10210_at	61.4	P	0.000244	56.0	P	0.000244	56.2	P	0.000244	44.2	P	0.000244	53.2	P	0.000244	50.1	P	0.000244	54.0	P	0.000244	62.5	P	0.000244	56.2	P	0.000244	similarity to hypothetical protein An11g04540 - Aspergillus niger
Pc12g10220_at	190.3	P	0.000244	225.0	P	0.000244	113.6	P	0.000244	125.7	P	0.000244	144.5	P	0.000244	141.9	P	0.000244	145.2	P	0.000244	78.2	P	0.000244	151	P	0.000732	strong similarity to hypothetical protein contig_1_59_scaffold_4.tfa_510cg - Aspergillus nidulans
Pc12g10230_at	243.4	P	0.000244	234.7	P	0.000244	229.7	P	0.000244	190.9	P	0.000244	195.9	P	0.000244	235.0	P	0.000244	286.9	P	0.000244	176.4	P	0.000244	193.6	P	0.000244	weak similarity to excision repair protein Rad4 - Saccharomyces cerevisiae
Pc12g10240_at	4.9	A	0.219482	0.2	A	0.725830	3.0	A	0.567627	0.2	A	0.696289	2.3	A	0.500000	4.6	M	0.053711	0.3	A	0.753906	0.7	A	0.689209	0.6	A	0.799805	hypothetical protein
Pc12g10250_at	936.3	P	0.000244	1007.7	P	0.000244	1089.4	P	0.000244	1144.1	P	0.000244	1120.5	P	0.000244	899.6	P	0.000244	968.7	P	0.000244	1172.6	P	0.000244	1169.3	P	0.000244	strong similarity to hypothetical protein CAD21381.1 - Neurospora crassa
Pc12g10260_at	131.4	P	0.000244	123.2	P	0.000244	127.0	P	0.000244	138.5	P	0.000244	128.2	P	0.000244	87.5	P	0.000244	60.1	P	0.000244	125.5	P	0.000244	145.8	P	0.000244	strong similarity to hypothetical protein An11g04610 - Aspergillus niger
Pc12g10270_at	350.9	P	0.000244	391.2	P	0.000244	402.0	P	0.000244	400.5	P	0.000244	381.7	P	0.000244	449.4	P	0.000244	409.1	P	0.000244	306.3	P	0.000244	307.3	P	0.000244	strong similarity to proteasome 20S subunit Pup1 - Saccharomyces cerevisiae
Pc12g10280_at	71.0	P	0.000732	71.3	P	0.001221	80.2	P	0.000244	81.6	P	0.000732	74.5	P	0.000244	123.1	P	0.000732	92.3	P	0.000732	79.1	P	0.000244	91.1	P	0.000244	weak similarity to repeat-containing nucleoporin Rat7 - Saccharomyces cerevisiae
Pc12g10290_at	0.4	A	0.753906	1.7	A	0.398926	3.6	A	0.398926	2.7	A	0.398926	0.1	A	0.753906	0.2	A	0.904785	1.1	A	0.665527	3.8	A	0.432617	0.1	A	0.747559	hypothetical protein
Pc12g10300_at	0.6	A	0.633789	3.8	A	0.366211	0.8	A	0.696289	0.9	A	0.601074	0.3	A	0.850342	2.1	A	0.533936	5.2	A	0.080566	0.7	A	0.780518	3.5	A	0.466064	strong similarity to hypothetical protein An11g04640 - Aspergillus niger
Pc12g10310_at	160.9	P	0.000244	173.5	P	0.000244	187.8	P	0.000244	187.0	P	0.000244	190.5	P	0.000244	195.2	P	0.000244	123.2	P	0.000244	172.7	P	0.000244	176.7	P	0.000244	strong similarity to hypothetical protein contig_1_32_scaffold_2.tfa_760wg - Aspergillus nidulans
Pc12g10320_at	21.2	P	0.000732	20.7	P	0.000244	17.5	P	0.000732	21.2	P	0.004150	17.8	P	0.001953	24.2	P	0.000732	21.3	P	0.000244	20.1	P	0.000244	21.4	P	0.00415	strong similarity to hypothetical protein B8J22.100 - Neurospora crassa
Pc12g10330_at	38.4	P	0.000244	37.0	P	0.000244	35.7	P	0.000244	29.8	P	0.000244	38.0	P	0.000244	32.0	P	0.002930	35.2	P	0.001221	41.9	P	0.000732	58	P	0.000732	strong similarity to DNA helicase like protein An11g04670 - Aspergillus niger
Pc12g10340_at	96.3	P	0.000244	93.9	P	0.000244	83.2	P	0.000244	74.7	P	0.000244	80.1	P	0.000244	94.4	P	0.000244	101.1	P	0.000244	126.1	P	0.000244	96.6	P	0.000244	strong similarity to hypothetical protein Kel3 - Saccharomyces cerevisiae
Pc12g10350_at	89.9	P	0.000244	75.0	P	0.000244	72.3	P	0.000244	64.2	P	0.000244	74.3	P	0.000244	64.7	P	0.000244	84.6	P	0.000244	87.8	P	0.000244	78.9	P	0.000244	similarity to L-2,4-diaminobutyrate decarboxylase dat - Acinetobacter baumannii
Pc12g10360_at	30.5	P	0.001221	30.9	P	0.002930	26.6	P	0.005859	21.5	P	0.018555	25.7	P	0.005859	16.2	P	0.000732	28.1	P	0.000732	24.4	P	0.010742	31.3	P	0.008057	strong similarity to hypothetical membrane transport protein SPAC3H1.06c - Schizosaccharomyces pombe
Pc12g10370_at	361.4	P	0.000244	393.9	P	0.000244	351.2	P	0.000244	358.6	P	0.000244	403.0	P	0.000244	365.0	P	0.000244	496.4	P	0.000244	362.4	P	0.000244	364.8	P	0.000244	strong similarity to prolyl aminopeptidase papA - Aspergillus niger
Pc12g10380_at	77.1	P	0.000244	77.8	P	0.000244	78.8	P	0.000244	70.4	P	0.000244	73.1	P	0.000244	80.1	P	0.000244	78.3	P	0.000244	98.9	P	0.000732	116.5	P	0.000732	strong similarity to secreted protein like protein An11g04740 - Aspergillus niger
Pc12g10390_at	201.4	P	0.000244	202.8	P	0.000244	224.5	P	0.000244	194.1	P	0.000244	221.8	P	0.000244	174.7	P	0.000244	206.6	P	0.000244	197	P	0.000244	220.9	P	0.000244	strong similarity to developmental regulator of asexual and sexual reproduction dopA - Aspergillus nidulans
Pc12g10400_at	223.9	P	0.000244	232.0	P	0.000244	187.8	P	0.000244	213.1	P	0.000244	183.2	P	0.000244	162.5	P	0.000244	181.8	P	0.000244	179.9	P	0.000244	178.2	P	0.000244	strong similarity to hypothetical protein An11g04760 - Aspergillus niger
Pc12g10410_at	10.1	P	0.002930	12.7	P	0.000244	14.6	P	0.001221	9.1	P	0.001221	18.1	P	0.000244	15.9	P	0.018555	15.2	P	0.008057	16.6	P	0.008057	14.8	P	0.030273	strong similarity to hypothetical protein contig52.tfa_520wg - Aspergillus fumigatus
Pc12g10420_at	178.4	P	0.000244	167.4	P	0.000244	139.1	P	0.000244	135.7	P	0.000244	124.9	P	0.000244	109.4	P	0.000244	159.6	P	0.000244	217	P	0.001221	206.3	P	0.000244	strong similarity to multimembrane-spanning protein involved in active glycerol uptake Gup1 - Saccharomyces cerevisiae
Pc12g10430_at	0.4	A	0.500000	2.1	A	0.246094	1.3	A	0.303711	3.6	M	0.056152	1.3	A	0.303711	0.3	A	0.567627	5.0	A	0.111572	5.8	P	0.010742	2.7	M	0.053223	weak similarity to hypothetical protein An11g04790 - Aspergillus niger
Pc12g10440_at	271.5	P	0.000244	151.7	P	0.000244	111.1	P	0.000244	110.9	P	0.000732	102.3	P	0.000244	76.2	P	0.000244	71.6	P	0.000244	82.7	P	0.000732	101.2	P	0.000732	strong similarity to alternative oxidase aox1 - Aspergillus niger
Pc12g10450_at	55.4	P	0.001953	53.9	P	0.001953	58.0	P	0.002930	63.4	P	0.010742	74.2	P	0.005859	50.5	P	0.000244	38.2	P	0.000732	62.5	P	0.00415	55.7	P	0.018555	strong similarity to hypothetical protein An11g04820 - Aspergillus niger
Pc12g10460_at	36.4	P	0.010742	30.5	P	0.010742	33.4	P	0.018555	41.8	P	0.014160	28.6	P	0.023926	53.1	P	0.005859	29.2	P	0.010742	55.6	P	0.018555	51	P	0.018555	strong similarity to hypothetical protein An11g04830 - Aspergillus niger
Pc12g10470_at	94.5	P	0.000244	83.2	P	0.000244	84.7	P	0.000244	110.6	P	0.000244	73.7	P	0.000244	63.5	P	0.000244	60.1	P	0.000244	93	P	0.000732	78.3	P	0.000244	strong similarity to L-proline-analogue resistance gene Mpr1 - Saccharomyces cerevisiae
Pc12g10480_at	67.7	P	0.000244	56.2	P	0.001953	54.1	P	0.000244	49.9	P	0.000244	69.2	P	0.001221	22.4	P	0.000244	28.5	P	0.005859	28.5	P	0.00415	26.8	P	0.00415	strong similarity to hypothetical protein contig_1_32_scaffold_2.tfa_880cg - Aspergillus nidulans
Pc12g10490_at	52.8	P	0.030273	27.7	M	0.056152	36.9	P	0.014160	11.5	A	0.095215	31.3	P	0.014160	30.6	P	0.046143	28.5	P	0.005859	59.6	P	0.037598	14.2	P	0.028564	strong similarity to hypothetical protein YDR140w - Saccharomyces cerevisiae
Pc12g10500_at	0.1	A	0.989258	0.1	A	0.999268	0.4	A	0.943848	0.2	A	0.998047	0.2	A	0.932373	4.8	A	0.466064	0.7	A	0.633789	0.5	A	0.96875	0.5	A	0.88501	hypothetical protein
Pc12g10510_at	667.4	P	0.000244	828.4	P	0.000244	768.9	P	0.000244	833.6	P	0.000244	944.6	P	0.000244	791.2	P	0.000244	786.2	P	0.000244	578.4	P	0.000244	470.3	P	0.000244	strong similarity to ribonucleoprotein autoantigen Sm-D - Homo sapiens
Pc12g10520_at	261.1	P	0.000244	251.4	P	0.000244	351.0	P	0.000244	301.0	P	0.000244	515.1	P	0.000244	516.4	P	0.000244	466.9	P	0.000244	561.1	P	0.000244	543.7	P	0.000244	strong similarity to hypothetical protein An11g04900 - Aspergillus niger
Pc12g10530_at	276.0	P	0.001221	273.5	P	0.001221	291.7	P	0.000732	266.4	P	0.001221	231.6	P	0.002930	213.4	P	0.001221	240.0	P	0.000732	234.2	P	0.001953	248.2	P	0.005859	strong similarity to multicatalytic endopeptidase regulator like protein An11g04890 - Aspergillus niger
Pc12g10540_at	247.5	P	0.000244	265.0	P	0.000244	281.7	P	0.000244	275.1	P	0.000244	297.9	P	0.000244	353.3	P	0.000244	287.7	P	0.000244	246.7	P	0.000244	265.8	P	0.000244	similarity to hypothetical protein T23E23.20 - Arabidopsis thaliana
Pc12g10550_at	472.9	P	0.000244	553.0	P	0.000244	376.4	P	0.000244	347.7	P	0.000244	492.4	P	0.000244	484.8	P	0.000244	608.4	P	0.000244	624.8	P	0.000244	469.3	P	0.000244	strong similarity to hypothetical protein contig1496_7.tfa_40wg - Aspergillus fumigatus
Pc12g10560_at	4.7	P	0.046143	5.4	P	0.001953	2.3	P	0.001953	5.4	P	0.000732	4.9	P	0.000244	7.6	P	0.030273	4.9	A	0.171387	7.2	A	0.107178	3.1	A	0.265137	hypothetical protein
Pc12g10570_at	157.1	P	0.000244	154.4	P	0.000244	117.7	P	0.000244	112.4	P	0.000244	149.2	P	0.000244	186.3	P	0.000244	88.1	P	0.000244	135.5	P	0.000244	126.3	P	0.000244	weak similarity to transcription activator of lysine pathway Lys14 - Saccharomyces cerevisiae
Pc12g10580_at	211.7	P	0.000244	228.4	P	0.000244	337.8	P	0.000244	251.7	P	0.000244	292.0	P	0.000244	266.8	P	0.000244	255.8	P	0.000244	241.5	P	0.000244	291.4	P	0.000244	strong similarity to methanol dehydrogenase Mdh - Bacillus methanolicus
Pc12g10590_at	0.6	A	0.943848	0.6	A	0.805420	1.0	A	0.696289	0.7	A	0.888428	0.4	A	0.850342	0.5	A	0.870361	0.2	A	0.962402	0.7	A	0.932373	0.2	A	0.998047	strong similarity to hypothetical protein contig_1_29_scaffold_2.tfa_520cg - Aspergillus nidulans
Pc12g10600_at	65.3	P	0.000244	83.6	P	0.000244	57.4	P	0.000244	64.5	P	0.000244	71.5	P	0.000732	61.6	P	0.000244	78.9	P	0.000244	55.7	P	0.000732	76	P	0.000244	strong similarity to hypothetical protein An11g03760 - Aspergillus niger
Pc12g10610_at	0.9	A	0.601074	1.1	A	0.753906	0.5	A	0.888428	2.4	A	0.665527	0.7	A	0.780518	2.5	A	0.125000	3.1	A	0.500000	0.5	A	0.719727	4.5	A	0.466064	hypothetical protein
Pc12g10620_at	48.2	P	0.000244	58.4	P	0.000244	67.0	P	0.000244	54.3	P	0.000244	101.3	P	0.000244	114.8	P	0.000244	127.8	P	0.000244	109.8	P	0.000244	92	P	0.000244	strong similarity to hypothetical protein contig1496_0.tfa_1440wg - Aspergillus fumigatus
Pc12g10630_at	4.9	P	0.046143	5.1	A	0.067627	4.1	A	0.219482	2.6	P	0.002930	3.7	P	0.030273	1.5	A	0.656494	1.9	A	0.366211	0.8	A	0.850342	6.8	A	0.091064	strong similarity to alcohol dehydrogenase 2 Adh2 - Saccharomyces cerevisiae
Pc12g10640_at	10.5	P	0.023926	20.7	P	0.002930	21.4	P	0.014160	24.0	P	0.023926	20.9	P	0.014160	24.8	P	0.001953	11.4	P	0.018555	25.5	P	0.023926	22	P	0.01416	similarity to transcription regulator of maltose utilization amyR - Aspergillus nidulans
Pc12g10650_at	26.1	P	0.004150	7.1	P	0.030273	20.4	P	0.030273	5.4	A	0.149658	12.2	P	0.014160	4.1	A	0.067627	8.8	P	0.023926	13	A	0.091553	16.6	P	0.023926	strong similarity to hypothetical protein mg06840.1 - Magnaporthe grisea
Pc12g10660_at	28.2	P	0.000732	27.3	P	0.001953	15.4	P	0.010742	10.7	P	0.018555	14.2	P	0.010742	11.8	P	0.001953	10.9	P	0.037598	4	A	0.358154	14.8	A	0.129639	hypothetical protein
Pc12g10670_at	707.5	P	0.000244	783.2	P	0.000244	805.5	P	0.000244	736.5	P	0.000244	785.5	P	0.000244	870.4	P	0.000244	620.7	P	0.000244	646.3	P	0.000244	723.9	P	0.000244	strong similarity to dnaK-type molecular chaperone bipA - Aspergillus niger
Pc12g10680_at	238.4	P	0.000244	271.1	P	0.000244	243.1	P	0.000244	217.4	P	0.000244	243.0	P	0.000244	312.9	P	0.000244	357.7	P	0.000244	260.6	P	0.000244	250.2	P	0.000244	strong similarity to translation elongation factor eEF1 alpha like protein An11g04200 - Aspergillus niger
Pc12g10690_at	4.7	A	0.171387	3.6	P	0.010742	4.4	P	0.030273	3.0	A	0.149658	3.1	A	0.080566	0.4	A	0.567627	1.0	A	0.780518	5.5	A	0.303711	6.1	A	0.19458	weak similarity to hypothetical 2-hydroxyhepta-2,4-diene-1,7-dioate isomerase BH2000 - Bacillus halodurans
Pc12g10700_at	192.9	P	0.000244	183.7	P	0.000244	209.1	P	0.000244	186.7	P	0.000244	231.4	P	0.000244	232.1	P	0.000244	207.7	P	0.000244	194.6	P	0.000244	188.4	P	0.000244	strong similarity to polyA ribonuclease subunit Pan2 - Saccharomyces cerevisiae
Pc12g10710_at	36.9	P	0.000244	39.5	P	0.000244	45.2	P	0.000244	39.9	P	0.000732	38.3	P	0.000244	27.3	P	0.000732	45.5	P	0.000732	49	P	0.000244	39.9	P	0.000244	similarity to transcription activator Put3 - Saccharomyces cerevisiae
Pc12g10720_at	7.8	P	0.005859	5.0	P	0.004150	9.3	P	0.002930	10.1	P	0.000732	13.5	P	0.001221	11.2	P	0.004150	13.9	P	0.001221	10.7	P	0.035645	10.4	P	0.030273	similarity to hypothetical protein SPAC13C5.04 - Schizosaccharomyces pombe
Pc12g10730_at	4.6	A	0.095215	0.3	A	0.953857	7.2	A	0.129639	5.5	A	0.303711	12.7	P	0.018555	8.8	P	0.005859	18.8	P	0.004150	13.4	A	0.246094	16.7	P	0.046143	strong similarity to hypothetical protein An18g06380 - Aspergillus niger
Pc12g10740_at	17.2	P	0.014160	27.3	P	0.000732	24.3	P	0.001221	27.7	P	0.000732	31.7	P	0.000244	31.8	P	0.000732	49.1	P	0.000244	19.5	P	0.001953	27.6	P	0.00293	similarity to hypothetical protein 1168_scaffold_2.tfa_590cg - Fusarium graminearum
Pc12g10750_at	2.1	A	0.194580	4.3	P	0.037598	2.4	A	0.246094	0.4	A	0.432373	1.9	A	0.095215	7.0	P	0.046143	3.2	A	0.274170	1.5	A	0.490723	3.2	A	0.303711	hypothetical protein
Pc12g10760_at	24.9	P	0.000244	29.4	P	0.000732	43.0	P	0.000244	39.5	P	0.000732	41.8	P	0.000244	16.8	P	0.000732	21.2	P	0.002930	37	P	0.000244	29.5	P	0.000244	hypothetical protein
Pc12g10770_at	118.7	P	0.000732	111.3	P	0.000244	87.6	P	0.000732	95.8	P	0.000732	102.3	P	0.000732	157.2	P	0.000244	66.4	P	0.000244	113.1	P	0.000244	111.3	P	0.000244	strong similarity to signal transducing adaptor molecule STAM - Homo sapiens
Pc12g10780_at	142.3	P	0.000244	149.3	P	0.000244	98.8	P	0.000244	129.1	P	0.000244	111.4	P	0.000244	145.0	P	0.000244	81.8	P	0.000244	150.5	P	0.000244	134	P	0.000244	strong similarity to serine threonine kinase Ste20 - Saccharomyces cerevisiae
Pc12g10790_at	11.2	P	0.037598	9.0	P	0.000732	13.1	P	0.014160	7.7	P	0.010742	5.4	P	0.000732	3.2	A	0.111572	9.9	P	0.014160	8	A	0.111572	19.6	P	0.010742	hypothetical protein
Pc12g10800_at	29.1	P	0.018555	37.7	P	0.005859	63.8	P	0.002930	78.7	P	0.000732	7.2	A	0.149658	15.6	A	0.129639	7.2	A	0.111572	2.5	A	0.780518	2.9	A	0.533936	strong similarity to endo 1,5-alpha-arabinanase abnA - Aspergillus niger
Pc12g10810_at	0.4	A	0.780518	0.1	A	0.904785	0.7	A	0.500000	1.9	A	0.525391	1.0	A	0.780518	4.4	A	0.398926	4.2	A	0.246094	4.4	A	0.42334	0.9	A	0.71875	hypothetical protein
Pc12g10820_at	271.8	P	0.000244	194.0	P	0.000244	245.1	P	0.000244	239.6	P	0.000244	207.6	P	0.000244	294.0	P	0.000244	148.4	P	0.000244	206.7	P	0.000244	198.5	P	0.000244	similarity to polyribosome binding protein Scp160 - Saccharomyces cerevisiae [putative sequencing error]
Pc12g10830_at	2725.0	P	0.000244	2658.6	P	0.000244	2145.6	P	0.000244	2483.1	P	0.000244	2330.3	P	0.000244	2960.9	P	0.000244	4036.8	P	0.000244	2443.5	P	0.000244	1938.1	P	0.000244	strong similarity to cytochrome b5 - Mortierella alpina
Pc12g10840_at	213.9	P	0.000244	195.8	P	0.000244	187.3	P	0.000244	184.3	P	0.000244	140.3	P	0.000244	176.0	P	0.000244	192.0	P	0.000244	166.4	P	0.000244	182.7	P	0.000244	strong similarity to ubiquitin specific protease Ubp5 - Saccharomyces cerevisiae
Pc12g10850_at	109.6	P	0.000244	109.1	P	0.000244	88.0	P	0.000244	99.1	P	0.000244	96.3	P	0.000244	139.3	P	0.000244	108.9	P	0.000244	63.3	P	0.000244	77.8	P	0.000244	strong similarity to vacuolar protein sorting-associated protein Vps27 - Saccharomyces cerevisiae
Pc12g10860_at	137.4	P	0.000244	118.6	P	0.000244	146.1	P	0.000244	149.8	P	0.000244	133.5	P	0.000244	164.3	P	0.000244	102.1	P	0.000244	159.7	P	0.000244	159.5	P	0.00293	strong similarity to hypothetical protein An11g04410 - Aspergillus niger
Pc12g10870_at	153.4	P	0.000244	139.8	P	0.000244	181.6	P	0.000244	124.9	P	0.000244	367.8	P	0.000244	231.4	P	0.000244	393.9	P	0.000244	331.3	P	0.000244	311.1	P	0.000244	strong similarity to lanosterol 14 alpha-demethylase (P450(14DM)) CYP51 - Penicillium italicum
Pc12g10880_at	75.0	P	0.000244	52.4	P	0.000244	49.1	P	0.000244	50.6	P	0.000244	49.1	P	0.000732	76.1	P	0.000244	58.9	P	0.000244	68.7	P	0.001221	68.6	P	0.001953	strong similarity to protein mddt like protein An11g04420 - Aspergillus niger
Pc12g10890_at	0.6	A	0.805420	0.9	A	0.747070	0.8	A	0.466064	1.8	A	0.303711	0.2	A	0.725830	3.0	A	0.398926	0.2	A	0.753906	0.7	A	0.357666	3	A	0.634033	strong similarity to antiviral GTPase Mx - Mus musculus [putative sequencing error]
Pc12g10900_at	1.9	A	0.398926	3.3	A	0.246094	3.7	A	0.334473	1.3	A	0.466064	6.1	A	0.129639	1.3	A	0.696289	1.1	A	0.466064	4	A	0.533936	6.1	A	0.295898	hypothetical protein
Pc12g10910_at	9.9	P	0.002930	10.3	P	0.014160	8.1	P	0.014160	9.8	P	0.023926	8.0	P	0.023926	9.5	P	0.008057	18.4	P	0.001953	15.5	P	0.010498	13.6	P	0.00415	hypothetical protein
Pc12g10920_at	108.8	P	0.000732	151.0	P	0.000244	224.1	P	0.000244	237.9	P	0.000244	213.7	P	0.000244	178.0	P	0.000244	319.6	P	0.000244	289.3	P	0.000244	264.7	P	0.000244	strong similarity to secretory lipase LIP2 - Candida albicans
Pc12g10930_at	37.0	P	0.000244	28.0	P	0.000732	28.9	P	0.000244	37.0	P	0.018555	31.1	P	0.000732	53.0	P	0.000244	14.3	P	0.000732	36.1	P	0.008057	24.3	P	0.037598	strong similarity to hypothetical protein SPAC4F10.07c - Schizosaccharomyces pombe
Pc12g10940_at	1661.7	P	0.000244	1656.0	P	0.000244	1608.5	P	0.000244	2059.5	P	0.000244	1898.3	P	0.000244	1922.1	P	0.000244	1713.4	P	0.000244	1693.6	P	0.000732	1527.2	P	0.000244	strong similarity to phosphogluconate dehydrogenase Gnd1 - Saccharomyces cerevisiae
Pc12g10950_at	88.1	P	0.000244	86.7	P	0.000244	92.6	P	0.000244	92.5	P	0.000244	92.3	P	0.000244	97.1	P	0.000244	72.1	P	0.000244	93.1	P	0.000244	97.3	P	0.000244	strong similarity to ssRNA-binding protein DdRBP1 - Dictyostelium discoideum
Pc12g10960_at	2.7	A	0.149658	4.2	A	0.246094	5.5	A	0.303711	2.8	A	0.219482	5.7	A	0.149658	3.2	A	0.432373	5.2	A	0.194580	0.5	A	0.657471	8.9	A	0.27417	hypothetical protein
Pc12g10970_at	68.3	P	0.000244	81.6	P	0.000244	67.9	P	0.000244	72.7	P	0.000244	82.4	P	0.000244	80.3	P	0.000244	58.2	P	0.000244	92.8	P	0.000244	73.6	P	0.000244	strong similarity to non-specific RNA polymerase II transcription factor like protein An11g04480 - Aspergillus niger
Pc12g10980_at	117.6	P	0.005859	105.9	P	0.005859	63.0	P	0.023926	69.0	P	0.023926	87.5	P	0.014160	118.2	P	0.004150	81.6	P	0.005859	122.6	P	0.008057	80.8	P	0.01416	strong similarity to hypothetical protein An11g04470 - Aspergillus niger
Pc12g10990_at	154.9	P	0.000244	132.4	P	0.000244	146.0	P	0.000244	119.9	P	0.000244	151.9	P	0.000244	75.3	P	0.000244	86.4	P	0.000244	120.9	P	0.000244	151	P	0.000244	strong similarity to hypothetical protein An04g09900 - Aspergillus niger
Pc12g11000_at	2.7	A	0.274170	6.8	A	0.111572	6.0	P	0.001221	5.6	P	0.018555	6.9	P	0.030273	5.5	A	0.111572	7.2	P	0.000732	2.9	A	0.334473	9.7	A	0.149658	hypothetical protein
Pc12g11010_at	37.2	P	0.001953	42.7	P	0.000732	44.5	P	0.001953	36.6	P	0.000732	36.4	P	0.002930	31.8	P	0.004150	28.3	P	0.001953	29.3	P	0.018555	32	P	0.008057	strong similarity to hypothetical protein contig36.tfa_140wg - Aspergillus fumigatus
Pc12g11020_at	60.9	P	0.000732	50.2	P	0.000244	35.9	P	0.001953	67.0	P	0.001221	47.6	P	0.001221	32.3	P	0.000732	22.3	P	0.000244	46.8	P	0.000244	69.7	P	0.000732	strong similarity to hypothetical protein contig1496_7.tfa_60cg - Aspergillus fumigatus
Pc12g11030_at	179.8	P	0.000244	173.7	P	0.000244	221.3	P	0.000244	204.8	P	0.000244	239.1	P	0.000244	189.5	P	0.000244	124.7	P	0.000244	181.6	P	0.000244	160.9	P	0.000244	similarity to hypothetical phosphoglycerate mutase SPAC5H10.03 - Schizosaccharomyces pombe
Pc12g11040_at	218.5	P	0.000244	208.4	P	0.000244	188.9	P	0.000244	177.1	P	0.000244	207.3	P	0.000244	229.7	P	0.000732	230.1	P	0.000244	243.3	P	0.000244	234	P	0.000244	strong similarity to ubiquitin protein ligase E6-AP - Homo sapiens
Pc12g11050_at	135.7	P	0.000244	131.7	P	0.000244	144.2	P	0.000244	143.8	P	0.000244	158.2	P	0.000244	170.6	P	0.000244	103.9	P	0.000244	166.1	P	0.000244	174	P	0.000244	strong similarity to hypothetical zinc-finger protein - Schizosaccharomyces pombe
Pc12g11060_at	251.6	P	0.000244	236.5	P	0.000244	193.5	P	0.000244	201.4	P	0.000244	200.5	P	0.000244	287.5	P	0.000244	235.5	P	0.000244	246.8	P	0.000244	259.4	P	0.000244	strong similarity to hypothetical membrane protein YOL060c - Saccharomyces cerevisiae
Pc12g11070_at	0.3	A	0.828613	4.4	A	0.246094	0.5	A	0.904785	0.6	A	0.919434	0.9	A	0.696289	0.2	A	0.991943	4.6	A	0.432373	0.4	A	0.822754	0.4	A	0.960449	hypothetical protein
Pc12g11080_at	1.3	A	0.601074	0.4	A	0.870361	0.6	A	0.753906	0.5	A	0.850342	0.8	A	0.753906	3.2	A	0.303711	2.3	A	0.500000	4.6	A	0.366211	0.3	A	0.994141	strong similarity to hypothetical protein - Mesorhizobium loti
Pc12g11090_at	12.3	A	0.095215	11.7	M	0.056152	1.7	A	0.567627	9.7	A	0.129639	8.0	A	0.080566	1.4	A	0.303711	6.1	A	0.129639	6.2	A	0.466064	8.9	A	0.239258	similarity to alpha-1,6-mannosyltransferase Hoc1 - Saccharomyces cerevisiae
Pc12g11100_at	599.2	P	0.001221	523.4	P	0.001953	430.4	P	0.000244	507.0	P	0.001953	435.3	P	0.000244	613.0	P	0.000244	701.8	P	0.000732	371	P	0.000244	398.7	P	0.000732	strong similarity to antioxidant protein like protein An11g07650 - Aspergillus niger
Pc12g11110_at	51.7	P	0.000244	53.2	P	0.000244	103.5	P	0.001221	86.2	P	0.001953	47.8	P	0.001221	65.9	P	0.000244	50.0	P	0.000732	56.4	P	0.01416	62.1	P	0.005859	strong similarity to beta-glucosidase 1 bgl1 - Aspergillus aculeatus
Pc12g11120_at	15.0	P	0.001221	9.9	P	0.014160	13.4	P	0.005859	10.9	P	0.001221	9.8	P	0.014160	10.3	P	0.044189	14.9	P	0.005859	19.2	P	0.000244	12.4	P	0.023926	strong similarity to hypothetical protein contig5_part_i.tfa_470cg - Aspergillus fumigatus [truncated ORF]
Pc12g11130_at	38.2	P	0.005859	21.8	P	0.001221	21.0	P	0.005859	12.3	P	0.004150	14.2	P	0.005859	13.8	P	0.000732	28.8	P	0.004150	23.4	P	0.005859	18.5	A	0.067627	strong similarity to hypothetical membrane transport protein SPAC3H1.06c - Schizosaccharomyces pombe [truncated ORF]
Pc12g11140_at	83.5	P	0.000244	72.1	P	0.001221	49.4	P	0.000732	38.0	P	0.010742	32.6	P	0.000732	48.5	P	0.000244	57.3	P	0.000244	31.2	P	0.018555	57.6	P	0.000732	strong similarity to hypothetical protein SC8D11.11 - Streptomyces coelicolor
Pc12g11150_at	46.2	P	0.000732	46.2	P	0.000244	34.5	P	0.004150	28.0	P	0.004150	40.3	P	0.000732	33.8	P	0.000244	43.2	P	0.000244	36.1	P	0.037598	35.1	P	0.037598	weak similarity to hypothetical transcription regulator SPAC11D3.07c - Schizosaccharomyces pombe
Pc12g11160_at	8.1	A	0.219482	2.8	A	0.303711	10.3	P	0.023926	6.8	A	0.171387	9.1	A	0.095215	10.4	P	0.037598	11.3	P	0.005615	1.5	A	0.633789	6.9	A	0.334473	weak similarity to hypothetical protein CAD21381.1 - Neurospora crassa
Pc12g11170_at	135.0	P	0.000732	125.1	P	0.000732	119.6	P	0.000732	111.0	P	0.000244	102.9	P	0.000732	95.2	P	0.000244	90.4	P	0.000244	90	P	0.000244	83.9	P	0.000732	strong similarity to carnosinase 2 polypeptide HC2 like protein An11g03000 - Aspergillus niger
Pc12g11180_at	196.3	P	0.000244	169.6	P	0.000244	136.6	P	0.000732	195.7	P	0.000732	129.6	P	0.000732	196.0	P	0.000244	114.9	P	0.000244	130.4	P	0.000244	153.2	P	0.000244	strong similarity to hypothetical protein contig1496_7.tfa_160wg - Aspergillus fumigatus
Pc12g11190_at	1297.5	P	0.000244	1088.9	P	0.000244	1164.9	P	0.000244	1314.0	P	0.000244	1199.0	P	0.000244	1114.6	P	0.000244	788.3	P	0.000732	1548.4	P	0.000244	1509.2	P	0.000244	strong similarity to argininosuccinate synthase Arg1 - Saccharomyces cerevisiae
Pc12g11200_at	102.5	P	0.000244	125.0	P	0.000244	166.3	P	0.000244	194.5	P	0.000244	160.4	P	0.000244	171.3	P	0.000244	265.2	P	0.000244	154.1	P	0.000244	211.5	P	0.000244	strong similarity to Arp2 3 complex 34 kD subunit BCKDH - Gallus gallus
Pc12g11210_at	0.7	A	0.904785	0.6	A	0.870361	2.6	A	0.665527	5.9	A	0.466064	1.0	A	0.850342	0.6	A	0.916016	0.3	A	0.953857	0.3	A	0.999756	3.6	A	0.865234	similarity to hypothetical protein T16H5.30 - Arabidopsis thaliana
Pc12g11220_at	136.2	P	0.000732	147.7	P	0.000732	41.6	P	0.001221	41.3	P	0.000732	35.1	P	0.002930	23.0	P	0.001221	23.6	P	0.005859	27.4	P	0.005859	31.1	P	0.010742	weak similarity to 2-hydroxyisoflavone reductase IRL - Zea mays
Pc12g11230_at	3.5	A	0.432373	3.9	A	0.366211	0.1	A	0.665527	1.6	A	0.633789	0.7	A	0.805420	0.3	A	0.932373	0.8	A	0.828613	0.2	A	0.968018	0.3	A	0.91626	similarity to hypothetical protein T16H5.30 - Arabidopsis thaliana
Pc12g11240_at	0.3	A	0.870361	0.4	A	0.969727	0.4	A	0.989258	0.8	A	0.888428	0.3	A	0.981445	0.6	A	0.850342	0.4	A	0.828613	0.4	A	0.984863	0.7	A	0.969727	similarity to hypothetical protein T16H5.30 - Arabidopsis thaliana
Pc12g11250_at	4.3	P	0.030273	4.7	M	0.056152	4.7	A	0.129639	2.5	A	0.334473	0.6	A	0.601074	6.6	P	0.010742	5.8	A	0.334473	6.1	A	0.077148	4.2	A	0.246094	weak similarity to hypothetical protein T16H5.30 - Arabidopsis thaliana
Pc12g11260_at	36.6	P	0.004150	27.4	P	0.008057	24.7	P	0.030273	30.1	P	0.023926	23.2	P	0.018555	19.3	P	0.018555	22.7	P	0.001953	22.2	P	0.023926	21	P	0.023926	strong similarity to hypothetical protein SPBC18H10.10c - Schizosaccharomyces pombe
Pc12g11270_at	83.1	P	0.000244	76.2	P	0.001953	87.7	P	0.002930	90.5	P	0.001953	73.6	P	0.000732	84.0	P	0.005859	64.8	P	0.004150	117.2	P	0.000244	99.8	P	0.00293	strong similarity to hypothetical protein contig1492_0.tfa_1860cg - Aspergillus fumigatus
Pc12g11280_at	27.8	P	0.000244	27.5	P	0.000732	20.9	P	0.001221	31.8	P	0.001953	23.8	P	0.000244	19.2	P	0.001953	26.3	P	0.000732	23.3	P	0.008057	29.4	P	0.010742	hypothetical protein
Pc12g11290_at	105.9	P	0.000244	100.0	P	0.000244	121.6	P	0.000244	104.0	P	0.000732	127.2	P	0.000244	95.3	P	0.000244	106.9	P	0.000244	125.4	P	0.000732	151.5	P	0.000732	strong similarity to phosphotyrosyl phosphatase activator PTPA - Homo sapiens
Pc12g11300_at	719.1	P	0.000244	737.2	P	0.000244	620.8	P	0.000244	613.6	P	0.000244	612.9	P	0.000244	480.8	P	0.000244	485.3	P	0.000244	601.9	P	0.000244	711.6	P	0.000244	strong similarity to low affinity zinc transport protein Zrt2 - Saccharomyces cerevisiae
Pc12g11310_at	60.6	P	0.002930	48.4	P	0.001221	53.1	P	0.001221	58.6	P	0.002930	47.8	P	0.001953	56.8	P	0.000244	33.7	P	0.001221	61.5	P	0.00293	54.4	P	0.00415	weak similarity to adhesin - Mycoplasma hyopneumoniae
Pc12g11320_at	80.2	P	0.001953	72.8	P	0.002930	97.3	P	0.000732	71.1	P	0.001953	84.8	P	0.000244	83.4	P	0.001221	60.7	P	0.000244	104.1	P	0.001953	104.9	P	0.001953	strong similarity to deoxycytidyl transferase like protein An09g02220 - Aspergillus niger
Pc12g11330_at	281.2	P	0.000244	212.5	P	0.000244	280.3	P	0.000244	265.5	P	0.000244	274.5	P	0.000244	200.6	P	0.000244	195.3	P	0.000244	300.9	P	0.000244	308.6	P	0.000244	strong similarity to hypothetical protein contig_1_64_scaffold_4.tfa_20cg - Aspergillus nidulans
Pc12g11340_at	57.1	P	0.002930	71.7	P	0.001953	62.5	P	0.001953	52.3	P	0.004150	68.9	P	0.001221	78.6	P	0.001221	65.1	P	0.000732	59.9	P	0.001953	64.5	P	0.000732	strong similarity to HTRM clone 052927 like protein An02g02180 - Aspergillus niger
Pc12g11350_at	31.9	P	0.000732	48.9	P	0.000732	41.4	P	0.001221	40.9	P	0.001221	92.7	P	0.000732	79.7	P	0.000244	110.7	P	0.000244	48.1	P	0.001953	46.6	P	0.00415	hypothetical protein
Pc12g11360_at	300.2	P	0.000732	264.7	P	0.000732	280.7	P	0.000732	237.1	P	0.000732	191.7	P	0.000244	198.6	P	0.000244	243.7	P	0.000244	243.7	P	0.000244	238.5	P	0.000244	strong similarity to mitochondrial intermediate peptidase Oct1 - Saccharomyces cerevisiae
Pc12g11370_at	690.5	P	0.000244	514.9	P	0.000244	448.6	P	0.000244	499.2	P	0.000244	403.8	P	0.000244	622.2	P	0.000244	483.1	P	0.000244	447.3	P	0.000244	449.8	P	0.000244	similarity to hypothetical membrane protein YGR235c - Saccharomyces cerevisiae
Pc12g11380_at	82.1	P	0.000244	87.0	P	0.000732	78.1	P	0.001953	72.9	P	0.001953	81.7	P	0.001221	108.3	P	0.000244	148.0	P	0.000244	88	P	0.00415	66.1	P	0.005859	similarity to golgi peripheral membrane protein p65 GRASP65 - Rattus norvegicus
Pc12g11390_at	76.8	P	0.000244	85.4	P	0.000244	91.5	P	0.000244	93.7	P	0.000244	103.9	P	0.000244	54.6	P	0.000732	76.0	P	0.000244	82.1	P	0.000244	57.6	P	0.001953	similarity to hypothetical methyltransferase SPAC2G11.15C - Schizosaccharomyces pombe
Pc12g11400_at	152.5	P	0.000244	146.6	P	0.000244	125.2	P	0.000244	95.2	P	0.000244	120.0	P	0.000732	163.6	P	0.000244	88.5	P	0.000244	119.4	P	0.000244	121.6	P	0.000244	strong similarity to subunit of transcription initiation factor TFIID like protein An11g05530 - Aspergillus niger
Pc12g11410_at	10.8	A	0.067627	8.6	A	0.194580	10.7	P	0.046143	11.3	P	0.023926	10.9	P	0.023926	6.9	P	0.004150	9.1	P	0.030273	10.4	A	0.124512	11.2	A	0.303711	strong similarity to serine threonine protein kinase Ukc1p - Ustilago maydis
Pc12g11420_at	4.8	A	0.366211	2.1	A	0.567627	3.9	A	0.466064	9.8	A	0.171387	0.2	A	0.805420	10.4	A	0.194580	10.5	P	0.014160	9.3	A	0.334473	6.4	A	0.567627	similarity to hypothetical AAA-ATPase AAR34299.1 - Geobacter sulfurreducens
Pc12g11430_at	20.1	P	0.001953	28.5	P	0.001953	23.1	P	0.001953	28.6	P	0.001953	23.8	P	0.002930	27.1	P	0.000732	15.3	P	0.000732	27.5	P	0.005615	30	P	0.00293	similarity to regulator protein Ppr1 - Saccharomyces cerevisiae
Pc12g11440_at	0.9	A	0.366211	5.2	A	0.080566	3.7	A	0.303711	4.0	A	0.067627	2.5	A	0.266846	3.7	A	0.334473	0.6	A	0.633789	1.4	A	0.780518	4.7	A	0.144775	hypothetical protein
Pc12g11450_at	226.8	P	0.000244	237.2	P	0.000244	263.0	P	0.000244	255.0	P	0.000244	317.6	P	0.000244	302.2	P	0.000244	352.2	P	0.000244	330.7	P	0.000732	341.7	P	0.000244	similarity to nitrogen assimilation regulatory protein nit-4 - Neurospora crassa
Pc12g11460_at	0.1	A	0.500000	0.3	A	0.805420	2.9	A	0.398926	0.2	A	0.657227	5.0	A	0.080566	1.9	A	0.533936	7.8	M	0.056152	3.5	A	0.26709	0.1	A	0.718262	hypothetical protein
Pc12g11470_at	128.2	P	0.000244	129.6	P	0.000244	164.5	P	0.000244	146.7	P	0.000732	123.5	P	0.000244	125.0	P	0.000244	131.0	P	0.000244	134.4	P	0.000244	167.1	P	0.000244	similarity to the protein involved in sister chromatid segregation Src1 - Saccharomyces cerevisiae
Pc12g11480_at	69.8	P	0.004150	72.5	P	0.000732	91.1	P	0.000244	90.6	P	0.000244	98.7	P	0.000244	81.2	P	0.004150	100.1	P	0.001221	129.4	P	0.000732	117.6	P	0.000732	strong similarity to adenylate cyclase MAC1 - Magnaporthe grisea
Pc12g11490_at	51.2	P	0.023926	71.5	P	0.004150	39.4	P	0.046143	28.9	P	0.046143	58.8	P	0.014160	45.3	P	0.002930	70.0	P	0.001953	52.2	A	0.095215	59.3	P	0.046143	strong similarity to cell wall protein Crh1 - Saccharomyces cerevisiae
Pc12g11500_at	0.4	A	0.665527	2.3	A	0.725830	2.3	A	0.466064	0.1	A	0.533936	1.9	A	0.303711	3.0	A	0.095215	0.3	A	0.805420	4.4	A	0.533936	0.7	A	0.72583	hypothetical protein
Pc12g11510_at	14.2	P	0.004150	10.7	P	0.000732	5.6	A	0.067627	10.6	P	0.008057	5.6	P	0.010742	3.0	A	0.067627	3.6	P	0.018555	12.5	P	0.01416	24.5	P	0.018555	strong similarity to multidrug resistance protein mdr1 - Aspergillus flavus
Pc12g11520_at	0.8	A	0.780518	0.4	A	0.870361	0.2	A	0.904785	4.8	A	0.303711	0.5	A	0.725830	0.4	A	0.884033	0.8	A	0.725830	4.2	A	0.533936	2.7	A	0.592773	strong similarity to O-acetylhomoserine (thiol)-lyase cysD - Aspergillus nidulans
Pc12g11530_at	101.2	P	0.000244	81.8	P	0.000244	122.8	P	0.000244	108.8	P	0.000244	110.9	P	0.000244	77.0	P	0.000244	77.5	P	0.000244	104.3	P	0.000244	88.6	P	0.000244	strong similarity to hypothetical protein An01g00940 - Aspergillus niger [putative sequencing error]
Pc12g11540_at	896.3	P	0.001953	747.7	P	0.001953	880.9	P	0.001953	881.7	P	0.001221	759.4	P	0.000244	759.8	P	0.005859	758.1	P	0.001953	511	P	0.001953	680.3	P	0.001953	similarity to isopenicillin N epimerase cefD - Streptomyces clavuligerus
Pc12g11550_at	212.9	P	0.000244	210.9	P	0.000244	179.1	P	0.000732	205.7	P	0.000244	136.2	P	0.000244	170.3	P	0.000244	195.0	P	0.000732	178	P	0.000244	201.3	P	0.000244	strong similarity to human regulatory molecule HRM-7 like protein An02g02190 - Aspergillus niger
Pc12g11560_at	16.1	P	0.014160	17.6	P	0.001953	10.6	P	0.037598	14.8	P	0.001221	14.9	P	0.046143	15.3	P	0.001953	13.4	P	0.030273	8.2	A	0.067627	9.1	A	0.171387	strong similarity to hypothetical protein An02g02200 - Aspergillus niger
Pc12g11570_at	41.7	P	0.008057	42.0	P	0.005859	47.0	P	0.010742	47.1	P	0.018555	43.3	P	0.005859	31.5	P	0.001221	34.3	P	0.000244	44.5	A	0.095215	35.2	A	0.080566	weak similarity to helicase-like transcription factor - Homo sapiens
Pc12g11580_at	1.2	A	0.601074	0.7	A	0.601074	3.6	A	0.500000	5.0	A	0.366211	0.9	A	0.780518	4.5	A	0.194580	7.1	A	0.171387	3.3	A	0.72583	6	A	0.525635	hypothetical protein
Pc12g11590_at	162.7	P	0.000244	147.9	P	0.000244	118.5	P	0.000244	129.7	P	0.000244	123.1	P	0.000244	171.6	P	0.000244	142.3	P	0.000244	150.5	P	0.000244	156.6	P	0.000244	strong similarity to hypothetical protein SPAC824.01 - Schizosaccharomyces pombe
Pc12g11600_at	63.5	P	0.000244	76.1	P	0.000244	62.8	P	0.000732	65.4	P	0.000732	64.0	P	0.000244	70.9	P	0.000244	49.7	P	0.000244	72.6	P	0.000732	66.1	P	0.000732	GATA transcription factor nreB - Penicillium chrysogenum
Pc12g11610_at	332.9	P	0.000244	385.1	P	0.000244	351.9	P	0.000244	315.7	P	0.000244	353.6	P	0.000244	315.5	P	0.000244	341.4	P	0.000244	307.5	P	0.000244	345.8	P	0.000244	strong similarity to hypothetical membrane protein YMR155w - Saccharomyces cerevisiae
Pc12g11620_at	366.1	P	0.000244	423.4	P	0.000244	436.9	P	0.000244	422.9	P	0.000244	499.9	P	0.000244	420.3	P	0.000244	620.6	P	0.000244	394.9	P	0.000244	393.1	P	0.000244	strong similarity to hypothetical membrane protein YDR105c - Saccharomyces cerevisiae
Pc12g11630_at	37.1	P	0.000244	25.1	P	0.000244	38.0	P	0.000244	27.8	P	0.000244	27.8	P	0.000732	25.1	P	0.000244	15.9	P	0.005859	53.5	P	0.000244	52.3	P	0.000244	strong similarity to DNA mismatch repair gene Pms1 - Saccharomyces cerevisiae
Pc12g11640_at	29.3	P	0.001221	31.5	P	0.000732	34.7	P	0.001953	31.6	P	0.001221	33.3	P	0.001953	35.0	P	0.000244	43.2	P	0.000244	30	P	0.018555	33.8	P	0.00415	similarity to bone sialoprotein precursor like protein An02g02310 - Aspergillus niger
Pc12g11650_at	0.7	A	0.466064	0.1	A	0.932373	0.3	A	0.850342	0.3	A	0.888428	0.6	A	0.805420	3.6	A	0.466064	0.5	A	0.696289	1.7	A	0.774414	0.6	A	0.850342	hypothetical protein
Pc12g11660_at	6.0	A	0.111572	6.4	A	0.194580	7.0	A	0.067627	6.4	P	0.023926	5.3	A	0.246094	7.7	P	0.037598	9.1	P	0.037598	15.5	P	0.010742	10.6	A	0.239258	hypothetical protein
Pc12g11670_at	0.9	A	0.753906	3.7	A	0.171387	0.7	A	0.850342	5.4	A	0.466064	2.5	A	0.398926	0.6	A	0.962402	0.5	A	0.888428	4.5	A	0.246094	0.4	A	0.953857	similarity to alpha-1,3-mannosyltransferase Mnt2 - Saccharomyces cerevisiae
Pc12g11680_at	0.6	A	0.870361	0.4	A	0.919434	3.1	A	0.696289	0.9	A	0.805420	0.8	A	0.780518	0.7	A	0.943848	0.3	A	0.943848	0.3	A	0.919434	11.2	A	0.592773	strong similarity to hypothetical protein contig_1_6_scaffold_1.tfa_100cg - Aspergillus nidulans
Pc12g11690_at	1.1	A	0.850342	0.5	A	0.888428	1.4	A	0.870361	0.3	A	0.962402	0.3	A	0.962402	0.3	A	0.994141	0.4	A	0.969727	2.4	A	0.780518	0.8	A	0.929688	hypothetical protein
Pc12g11700_at	2.7	A	0.274170	2.2	A	0.149658	4.2	P	0.002930	2.9	A	0.334473	4.5	A	0.246094	4.4	P	0.046143	0.6	A	0.466064	0.6	A	0.533936	0.4	A	0.870361	strong similarity to sugar transporter Sut2 - Pichia stipitis
Pc12g11710_at	3.6	M	0.056152	1.1	A	0.696289	7.4	A	0.095215	3.5	A	0.129639	2.6	A	0.432373	1.7	A	0.398926	4.5	A	0.111572	3.1	A	0.466064	5.8	A	0.246094	hypothetical protein
Pc12g11720_at	0.8	A	0.932373	0.6	A	0.953857	3.8	A	0.366211	0.9	A	0.753906	3.5	A	0.798584	4.0	A	0.633789	0.7	A	0.888428	0.7	A	0.845215	0.2	A	0.998779	hypothetical protein
Pc12g11730_at	1005.2	P	0.000244	1010.6	P	0.000244	838.3	P	0.000244	816.3	P	0.000244	829.2	P	0.000244	750.5	P	0.000244	840.3	P	0.000244	791.1	P	0.000244	825.2	P	0.000244	strong similarity to chitin synthase with a myosin motor-like domain csmA - Aspergillus nidulans
Pc12g11740_at	520.2	P	0.000732	495.0	P	0.000244	416.1	P	0.000244	369.9	P	0.000732	400.4	P	0.000244	534.5	P	0.000244	465.6	P	0.000244	407.7	P	0.000732	407.3	P	0.000732	strong similarity to chitin synthase with a myosin motor-like domain csmA - Aspergillus nidulans
Pc12g11750_at	73.5	P	0.000244	79.6	P	0.000244	52.8	P	0.000244	63.3	P	0.000244	49.9	P	0.000244	83.6	P	0.000244	84.7	P	0.000244	71	P	0.000244	71.2	P	0.000244	similarity to beta-glucuronidase GUSB - Canis lupus
Pc12g11760_at	179.0	P	0.000244	179.4	P	0.000244	180.5	P	0.000244	173.5	P	0.000244	191.5	P	0.000244	252.8	P	0.000244	171.7	P	0.000244	167.1	P	0.000244	151.6	P	0.000244	strong similarity to high density lipoprotein-binding protein like protein An02g02410 - Aspergillus niger
Pc12g11770_at	12.7	P	0.001953	12.0	P	0.014160	15.7	P	0.008057	10.2	P	0.023926	18.2	P	0.005859	17.5	P	0.037598	20.4	P	0.005859	19.7	P	0.008057	13.8	P	0.037598	similarity to hypothetical protein An03g03340 - Aspergillus niger
Pc12g11780_at	0.8	A	0.753906	0.3	A	0.696289	0.6	A	0.696289	1.0	A	0.500000	3.8	A	0.334473	0.5	A	0.919434	0.2	A	0.989258	0.8	A	0.780518	0.4	A	0.865723	hypothetical protein
Pc12g11790_at	2.3	A	0.334473	4.1	P	0.010742	2.6	A	0.080566	3.4	A	0.067627	1.0	A	0.466064	1.4	A	0.567627	4.6	A	0.080566	0.3	A	0.657227	4.1	A	0.095215	hypothetical protein
Pc12g11800_at	92.7	P	0.000244	81.5	P	0.000244	98.2	P	0.000244	81.6	P	0.000244	77.4	P	0.000244	102.6	P	0.000244	72.2	P	0.000244	90.4	P	0.000244	95.3	P	0.000244	strong similarity to Ser Arg-related nuclear matrix protein like protein An02g02390 - Aspergillus niger
Pc12g11810_at	463.0	P	0.000244	478.2	P	0.000244	376.6	P	0.000244	396.0	P	0.000244	451.8	P	0.000732	314.6	P	0.001221	301.3	P	0.001953	339.5	P	0.000732	326.1	P	0.000244	strong similarity to hypothetical suppressor of deletion of TFIIS Ssm1 - Saccharomyces cerevisiae
Pc12g11820_at	79.4	P	0.000244	90.5	P	0.000244	69.1	P	0.000244	88.4	P	0.000244	60.8	P	0.000244	94.7	P	0.000244	70.0	P	0.000244	95.3	P	0.000244	68.1	P	0.000244	strong similarity to 150 kDa Dynein-associated polypeptide ro-3 - Neurospora crassa
Pc12g11830_at	10.6	P	0.000732	13.3	P	0.001953	32.6	P	0.000732	28.4	P	0.000244	41.2	P	0.000244	44.2	P	0.000244	24.3	P	0.000244	21.3	P	0.000244	26.2	P	0.00293	strong similarity to hypothetical protein An02g05760 - Aspergillus niger
Pc12g11840_at	92.8	P	0.000244	96.7	P	0.000244	97.1	P	0.000244	97.9	P	0.000244	90.8	P	0.000244	83.2	P	0.000244	98.2	P	0.000244	87.7	P	0.000244	103.7	P	0.000244	strong similarity to hypothetical protein SPAC30D11.06c - Schizosaccharomyces pombe
Pc12g11850_at	69.6	P	0.000244	51.2	P	0.000244	61.5	P	0.000244	58.3	P	0.000244	58.7	P	0.000244	63.0	P	0.000244	57.3	P	0.000244	75.1	P	0.000244	76.4	P	0.000244	weak similarity to hypothetical membrane protein YLR087c - Saccharomyces cerevisiae
Pc12g11860_at	410.2	P	0.000244	365.1	P	0.000244	352.6	P	0.000244	406.2	P	0.000244	310.1	P	0.000244	301.4	P	0.000244	315.7	P	0.000244	382.5	P	0.000244	376.5	P	0.000244	strong similarity to aromatic aminotransferase I Aro8 - Saccharomyces cerevisiae
Pc12g11870_at	244.1	P	0.000732	269.4	P	0.000244	330.0	P	0.000732	266.0	P	0.000732	293.2	P	0.000244	287.5	P	0.000244	318.5	P	0.000244	307.9	P	0.000732	301.2	P	0.000732	strong similarity to benzoylformate decarboxylase - Pseudomonas putida
Pc12g11880_at	7.7	A	0.149658	8.1	A	0.129639	8.1	A	0.149658	6.4	A	0.171387	5.4	A	0.274170	1.0	A	0.601074	2.0	A	0.633789	4.7	A	0.466064	5.6	A	0.466064	similarity to integral membrane protein like protein An18g00430 - Aspergillus niger
Pc12g11890_at	8.9	M	0.056152	10.8	P	0.014160	40.1	P	0.002930	39.0	P	0.005859	29.7	P	0.010742	22.0	P	0.000244	25.7	P	0.000244	43.6	P	0.008057	41.1	P	0.005859	strong similarity to hypothetical peptidoglycan binding domain protein CC2696 - Caulobacter crescentus
Pc12g11900_at	19.0	P	0.001953	21.8	P	0.001953	28.5	P	0.001953	26.1	P	0.001221	28.4	P	0.000244	22.3	P	0.000732	26.8	P	0.008057	57.7	P	0.000244	48.2	P	0.001221	strong similarity to hypothetical protein ncu04085.1 - Neurospora crassa
Pc12g11900_s_at	227.3	P	0.000244	246.7	P	0.000244	382.9	P	0.000244	354.1	P	0.000244	367.7	P	0.000244	270.9	P	0.000244	215.4	P	0.000244	277.7	P	0.000244	272.9	P	0.000244	strong similarity to hypothetical protein ncu04085.1 - Neurospora crassa
Pc12g11910_at	0.1	A	0.976074	2.6	A	0.366211	0.3	A	0.780518	0.1	A	0.753906	1.8	A	0.334473	1.6	A	0.601074	0.1	A	0.725830	2.4	A	0.466064	0.3	A	0.822754	hypothetical protein
Pc12g11920_at	32.4	P	0.010742	25.7	P	0.014160	29.5	P	0.001953	31.3	P	0.014160	17.3	P	0.000244	10.6	P	0.000732	10.4	P	0.008057	19.2	P	0.000244	35.1	P	0.000732	strong similarity to hypothetical protein An02g05600 - Aspergillus niger
Pc12g11930_at	0.7	A	0.828613	1.8	A	0.500000	0.2	A	0.850342	0.1	A	0.985840	0.8	A	0.828613	0.3	A	0.633789	1.7	A	0.500000	3.4	A	0.633789	1	A	0.567627	strong similarity to propionate catabolic protein PrpD - Salmonella typhimurium
Pc12g11940_at	35.0	P	0.008057	31.7	P	0.002930	30.0	P	0.001953	35.9	P	0.001953	23.9	P	0.001221	41.7	P	0.000732	51.1	P	0.000244	37.4	P	0.005859	45.9	P	0.010742	strong similarity to branched-chain alpha-ketoacid dehydrogenase kinase BCKDK - Rattus norvegicus
Pc12g11950_at	195.5	P	0.000244	171.1	P	0.000244	227.4	P	0.000244	211.1	P	0.000244	185.0	P	0.000244	261.3	P	0.000244	275.4	P	0.000244	199.6	P	0.000244	226.3	P	0.000244	strong similarity to hypothetical protein SPAC11D3.03c - Schizosaccharomyces pombe
Pc12g11960_at	31.1	P	0.000732	44.6	P	0.001221	38.9	P	0.001953	41.5	P	0.000732	41.6	P	0.000244	30.6	P	0.000732	30.9	P	0.002930	34.9	P	0.000732	44.8	P	0.000732	weak similarity to MAP kinase phosphatase XCL100(beta) - Xenopus laevis
Pc12g11970_at	141.9	P	0.000244	110.9	P	0.000244	111.6	P	0.000244	94.9	P	0.000244	108.7	P	0.000244	139.5	P	0.000244	98.5	P	0.000244	136.8	P	0.000244	109.3	P	0.000244	strong similarity to hypothetical protein YPL217c - Saccharomyces cerevisiae
Pc12g11980_at	78.8	P	0.000244	81.7	P	0.000244	66.2	P	0.000244	62.5	P	0.000244	61.3	P	0.000244	76.8	P	0.000244	75.2	P	0.000244	69.6	P	0.000732	76.6	P	0.000732	similarity to hypothetical protein An02g05660 - Aspergillus niger
Pc12g11990_at	377.3	P	0.000244	313.3	P	0.000244	182.6	P	0.000732	175.2	P	0.000732	174.7	P	0.000732	146.0	P	0.000244	156.6	P	0.000244	187.4	P	0.001221	218.1	P	0.001221	strong similarity to fluconazole resistance transporter Flr1 - Saccharomyces cerevisiae
Pc12g12000_at	94.3	P	0.000244	93.5	P	0.000244	76.7	P	0.000244	71.5	P	0.000732	47.1	P	0.000244	39.3	P	0.000244	75.2	P	0.000244	74.6	P	0.00293	97.7	P	0.000732	similarity to zinc-finger transcription factor amdA - Aspergillus nidulans
Pc12g12010_at	1095.0	P	0.000244	865.2	P	0.000244	674.4	P	0.000244	718.3	P	0.000244	573.0	P	0.000244	611.5	P	0.000244	638.1	P	0.000244	492.9	P	0.000244	548.7	P	0.000244	weak similarity to hypothetical mll5689 - Mesorhizobium loti
Pc12g12020_at	50.7	P	0.000244	53.5	P	0.000244	53.6	P	0.000244	61.3	P	0.000244	47.7	P	0.000244	67.4	P	0.001953	77.1	P	0.000244	49.6	P	0.001953	41.3	P	0.001953	similarity to lactoylglutathione lyase glyoxalase-I - Lycopersicon esculentum
Pc12g12030_at	74.4	P	0.000244	69.5	P	0.000244	80.8	P	0.000244	82.2	P	0.000244	79.2	P	0.000244	82.1	P	0.000244	43.5	P	0.000244	57.4	P	0.000244	60.3	P	0.000244	similarity to hypothetical coiled-coil protein - Schizosaccharomyces pombe
Pc12g12040_at	2622.7	P	0.000244	2209.8	P	0.000244	2368.9	P	0.000244	2747.4	P	0.000244	2452.1	P	0.000244	2746.2	P	0.000244	2394.9	P	0.000244	3240	P	0.000244	3241	P	0.000244	strong similarity to translation elongation factor eEF-2 - Cricetulus griseus
Pc12g12050_at	48.7	P	0.000244	43.3	P	0.000732	20.8	P	0.010742	33.1	P	0.000732	5.2	A	0.303711	5.5	A	0.111572	3.8	A	0.500000	1.9	A	0.592773	10.3	A	0.19458	strong similarity to hypothetical protease Mch5 - Saccharomyces cerevisiae
Pc12g12060_at	388.3	P	0.000244	272.2	P	0.000244	104.1	P	0.000244	179.4	P	0.000244	21.2	P	0.000732	51.7	P	0.001221	66.7	P	0.008057	80	P	0.000244	34.2	P	0.000244	strong similarity to branched-chain amino acid aminotransferase Bat2 - Saccharomyces cerevisiae
Pc12g12070_at	47.4	P	0.000244	39.9	P	0.000244	39.2	P	0.000244	41.8	P	0.000244	36.0	P	0.000244	19.4	P	0.000244	21.0	P	0.000244	39.8	P	0.000244	42.7	P	0.000732	strong similarity to hypothetical protein An03g00870 - Aspergillus niger
Pc12g12080_at	6.5	P	0.008057	7.2	P	0.046143	6.0	P	0.037598	2.9	A	0.129639	6.8	P	0.002930	4.9	P	0.017334	8.2	A	0.080566	7.5	A	0.171387	2.6	A	0.665527	similarity to subunit lsdB of lignostilbene-alpha,beta-dioxygenase isozyme LSD-III - Pseudomonas paucimobilis
Pc12g12090_at	32.4	P	0.000244	47.0	P	0.000244	31.1	P	0.000732	42.5	P	0.000244	28.2	P	0.000732	38.0	P	0.000244	21.5	P	0.000244	69.1	P	0.000244	54.3	P	0.000244	hypothetical protein
[truncated: 13,827 more rows]
